# Supplementary material for: Causal associations between human gut microbiota and cholelithiasis: a mendelian randomization study
Source: Front Cell Infect Microbiol. 2023 May 25;13:1169119. doi: 10.3389/fcimb.2023.1169119 (PMC10248444; doi:10.3389/fcimb.2023.1169119)
Supplement: Supplementary file 2 [file Table_1.xlsx]

## Sheet: Supplement Table 1
Supplement Table 1: Summary results of 2 sample-MR analyses in locus-wide significance level.
Outcome	Exposure	Method	nSNP	Beta	SE	pval	OR	LCI	UCI
Diagnoses - main ICD10: K80 Cholelithiasis || id:ukb-a-559	order.Desulfovibrionales.id.3156	MR Egger	11	-0.0020394	0.00467119	0.672695	0.997963	0.988868	1.00714
Diagnoses - main ICD10: K80 Cholelithiasis || id:ukb-a-559	order.Desulfovibrionales.id.3156	Weighted median	11	-3.76e-05	0.0025182	0.988091	0.999962	0.995039	1.00491
Diagnoses - main ICD10: K80 Cholelithiasis || id:ukb-a-559	order.Desulfovibrionales.id.3156	Inverse variance weighted	11	0.000113751	0.00180586	0.949774	1.00011	0.99658	1.00366
Diagnoses - main ICD10: K80 Cholelithiasis || id:ukb-a-559	genus.LachnospiraceaeUCG008.id.11328	MR Egger	11	-0.000589008	0.00651645	0.929959	0.999411	0.986728	1.01226
Diagnoses - main ICD10: K80 Cholelithiasis || id:ukb-a-559	genus.LachnospiraceaeUCG008.id.11328	Weighted median	11	-0.00215963	0.00167332	0.196834	0.997843	0.994575	1.00112
Diagnoses - main ICD10: K80 Cholelithiasis || id:ukb-a-559	genus.LachnospiraceaeUCG008.id.11328	Inverse variance weighted	11	-0.002195	0.00128328	0.0871801	0.997807	0.995301	1.00032
Diagnoses - main ICD10: K80 Cholelithiasis || id:ukb-a-559	genus.Anaerotruncus.id.2054	MR Egger	13	-0.00650927	0.00599378	0.300703	0.993512	0.981909	1.00525
Diagnoses - main ICD10: K80 Cholelithiasis || id:ukb-a-559	genus.Anaerotruncus.id.2054	Weighted median	13	-0.00273389	0.00265483	0.303114	0.99727	0.992094	1.00247
Diagnoses - main ICD10: K80 Cholelithiasis || id:ukb-a-559	genus.Anaerotruncus.id.2054	Inverse variance weighted	13	-0.00149286	0.00188003	0.427159	0.998508	0.994836	1.00219
Diagnoses - main ICD10: K80 Cholelithiasis || id:ukb-a-559	phylum.Euryarchaeota.id.55	MR Egger	11	-0.00138676	0.00507495	0.790823	0.998614	0.98873	1.0086
Diagnoses - main ICD10: K80 Cholelithiasis || id:ukb-a-559	phylum.Euryarchaeota.id.55	Weighted median	11	0.000156994	0.00141547	0.911686	1.00016	0.997386	1.00294
Diagnoses - main ICD10: K80 Cholelithiasis || id:ukb-a-559	phylum.Euryarchaeota.id.55	Inverse variance weighted	11	0.000393669	0.0011386	0.729533	1.00039	0.998164	1.00263
Diagnoses - main ICD10: K80 Cholelithiasis || id:ukb-a-559	genus.Bilophila.id.3170	MR Egger	12	-0.00238803	0.00784341	0.767017	0.997615	0.982396	1.01307
Diagnoses - main ICD10: K80 Cholelithiasis || id:ukb-a-559	genus.Bilophila.id.3170	Weighted median	12	-0.00131791	0.00227955	0.563169	0.998683	0.994231	1.00315
Diagnoses - main ICD10: K80 Cholelithiasis || id:ukb-a-559	genus.Bilophila.id.3170	Inverse variance weighted	12	-0.00129185	0.00175556	0.461815	0.998709	0.995278	1.00215
Diagnoses - main ICD10: K80 Cholelithiasis || id:ukb-a-559	genus.Blautia.id.1992	MR Egger	12	0.00323705	0.00621651	0.613896	1.00324	0.991093	1.01554
Diagnoses - main ICD10: K80 Cholelithiasis || id:ukb-a-559	genus.Blautia.id.1992	Weighted median	12	-1.44e-05	0.00277054	0.995855	0.999986	0.99457	1.00543
Diagnoses - main ICD10: K80 Cholelithiasis || id:ukb-a-559	genus.Blautia.id.1992	Inverse variance weighted	12	0.000345988	0.00245391	0.887874	1.00035	0.995546	1.00517
Diagnoses - main ICD10: K80 Cholelithiasis || id:ukb-a-559	genus.Turicibacter.id.2162	MR Egger	9	0.00207951	0.00976013	0.837351	1.00208	0.983094	1.02144
Diagnoses - main ICD10: K80 Cholelithiasis || id:ukb-a-559	genus.Turicibacter.id.2162	Weighted median	9	-0.00310856	0.002477	0.209491	0.996896	0.992068	1.00175
Diagnoses - main ICD10: K80 Cholelithiasis || id:ukb-a-559	genus.Turicibacter.id.2162	Inverse variance weighted	9	-0.00111097	0.00222695	0.617868	0.99889	0.994539	1.00326
Diagnoses - main ICD10: K80 Cholelithiasis || id:ukb-a-559	genus.Bifidobacterium.id.436	MR Egger	12	0.00681164	0.00516764	0.216853	1.00683	0.996689	1.01708
Diagnoses - main ICD10: K80 Cholelithiasis || id:ukb-a-559	genus.Bifidobacterium.id.436	Weighted median	12	-0.00138009	0.00252328	0.584418	0.998621	0.993694	1.00357
Diagnoses - main ICD10: K80 Cholelithiasis || id:ukb-a-559	genus.Bifidobacterium.id.436	Inverse variance weighted	12	0.000237101	0.00205357	0.908082	1.00024	0.996219	1.00427
Diagnoses - main ICD10: K80 Cholelithiasis || id:ukb-a-559	class.Alphaproteobacteria.id.2379	MR Egger	7	-0.00904279	0.00742414	0.27755	0.990998	0.976682	1.00552
Diagnoses - main ICD10: K80 Cholelithiasis || id:ukb-a-559	class.Alphaproteobacteria.id.2379	Weighted median	7	-0.00227579	0.0025382	0.369925	0.997727	0.992776	1.0027
Diagnoses - main ICD10: K80 Cholelithiasis || id:ukb-a-559	class.Alphaproteobacteria.id.2379	Inverse variance weighted	7	-0.00254415	0.00194651	0.191203	0.997459	0.993661	1.00127
Diagnoses - main ICD10: K80 Cholelithiasis || id:ukb-a-559	genus.Peptococcus.id.2037	MR Egger	11	0.002641	0.00514196	0.619891	1.00264	0.99259	1.0128
Diagnoses - main ICD10: K80 Cholelithiasis || id:ukb-a-559	genus.Peptococcus.id.2037	Weighted median	11	-0.00145687	0.00157291	0.354327	0.998544	0.995471	1.00163
Diagnoses - main ICD10: K80 Cholelithiasis || id:ukb-a-559	genus.Peptococcus.id.2037	Inverse variance weighted	11	0.000275081	0.0012539	0.826354	1.00028	0.99782	1.00274
Diagnoses - main ICD10: K80 Cholelithiasis || id:ukb-a-559	genus.Escherichia.Shigella.id.3504	MR Egger	10	0.00234466	0.00487317	0.643303	1.00235	0.992819	1.01197
Diagnoses - main ICD10: K80 Cholelithiasis || id:ukb-a-559	genus.Escherichia.Shigella.id.3504	Weighted median	10	-0.00110248	0.00239051	0.644663	0.998898	0.994229	1.00359
Diagnoses - main ICD10: K80 Cholelithiasis || id:ukb-a-559	genus.Escherichia.Shigella.id.3504	Inverse variance weighted	10	-0.00129229	0.00174954	0.46012	0.998709	0.99529	1.00214
Diagnoses - main ICD10: K80 Cholelithiasis || id:ukb-a-559	genus.Coprococcus2.id.11302	MR Egger	8	-0.00870733	0.0180271	0.646205	0.99133	0.956915	1.02698
Diagnoses - main ICD10: K80 Cholelithiasis || id:ukb-a-559	genus.Coprococcus2.id.11302	Weighted median	8	-0.00167865	0.00272201	0.537437	0.998323	0.993011	1.00366
Diagnoses - main ICD10: K80 Cholelithiasis || id:ukb-a-559	genus.Coprococcus2.id.11302	Inverse variance weighted	8	-0.00221464	0.00214842	0.302624	0.997788	0.993595	1.002
Diagnoses - main ICD10: K80 Cholelithiasis || id:ukb-a-559	genus.Dorea.id.1997	MR Egger	9	-0.00213215	0.00785937	0.793996	0.99787	0.982616	1.01336
Diagnoses - main ICD10: K80 Cholelithiasis || id:ukb-a-559	genus.Dorea.id.1997	Weighted median	9	0.000110997	0.00306129	0.971076	1.00011	0.994128	1.00613
Diagnoses - main ICD10: K80 Cholelithiasis || id:ukb-a-559	genus.Dorea.id.1997	Inverse variance weighted	9	0.00187892	0.00240488	0.43463	1.00188	0.997169	1.00661
Diagnoses - main ICD10: K80 Cholelithiasis || id:ukb-a-559	genus..Eubacteriumeligensgroup.id.14372	MR Egger	7	0.00180137	0.00946954	0.856613	1.0018	0.983381	1.02057
Diagnoses - main ICD10: K80 Cholelithiasis || id:ukb-a-559	genus..Eubacteriumeligensgroup.id.14372	Weighted median	7	4.29e-05	0.00294569	0.988376	1.00004	0.994286	1.00583
Diagnoses - main ICD10: K80 Cholelithiasis || id:ukb-a-559	genus..Eubacteriumeligensgroup.id.14372	Inverse variance weighted	7	-0.000250079	0.00235541	0.915446	0.99975	0.995145	1.00438
Diagnoses - main ICD10: K80 Cholelithiasis || id:ukb-a-559	genus.RuminococcaceaeUCG013.id.11370	MR Egger	11	-0.00435209	0.00528695	0.431678	0.995657	0.985393	1.00603
Diagnoses - main ICD10: K80 Cholelithiasis || id:ukb-a-559	genus.RuminococcaceaeUCG013.id.11370	Weighted median	11	-0.00271835	0.00255449	0.287262	0.997285	0.992305	1.00229
Diagnoses - main ICD10: K80 Cholelithiasis || id:ukb-a-559	genus.RuminococcaceaeUCG013.id.11370	Inverse variance weighted	11	-0.00448053	0.00195588	0.0219748	0.995529	0.99172	0.999353
Diagnoses - main ICD10: K80 Cholelithiasis || id:ukb-a-559	genus.Erysipelatoclostridium.id.11381	MR Egger	14	-0.00180114	0.00532284	0.740924	0.9982	0.987841	1.00867
Diagnoses - main ICD10: K80 Cholelithiasis || id:ukb-a-559	genus.Erysipelatoclostridium.id.11381	Weighted median	14	-0.00132679	0.0018235	0.466857	0.998674	0.995111	1.00225
Diagnoses - main ICD10: K80 Cholelithiasis || id:ukb-a-559	genus.Erysipelatoclostridium.id.11381	Inverse variance weighted	14	-0.0011908	0.00135227	0.378536	0.99881	0.996166	1.00146
Diagnoses - main ICD10: K80 Cholelithiasis || id:ukb-a-559	phylum.Verrucomicrobia.id.3982	MR Egger	12	-0.000179233	0.00495003	0.971829	0.999821	0.990167	1.00957
Diagnoses - main ICD10: K80 Cholelithiasis || id:ukb-a-559	phylum.Verrucomicrobia.id.3982	Weighted median	12	-0.00398189	0.00226639	0.0789286	0.996026	0.991611	1.00046
Diagnoses - main ICD10: K80 Cholelithiasis || id:ukb-a-559	phylum.Verrucomicrobia.id.3982	Inverse variance weighted	12	-0.00192146	0.00171727	0.263181	0.99808	0.994727	1.00145
Diagnoses - main ICD10: K80 Cholelithiasis || id:ukb-a-559	genus.Sellimonas.id.14369	MR Egger	8	0.00720272	0.00434277	0.148278	1.00723	0.998692	1.01584
Diagnoses - main ICD10: K80 Cholelithiasis || id:ukb-a-559	genus.Sellimonas.id.14369	Weighted median	8	0.00038087	0.00136399	0.780067	1.00038	0.99771	1.00306
Diagnoses - main ICD10: K80 Cholelithiasis || id:ukb-a-559	genus.Sellimonas.id.14369	Inverse variance weighted	8	-2.02e-05	0.00111297	0.985528	0.99998	0.997801	1.00216
Diagnoses - main ICD10: K80 Cholelithiasis || id:ukb-a-559	genus..Ruminococcustorquesgroup.id.14377	MR Egger	8	0.00399069	0.0140978	0.786634	1.004	0.976636	1.03213
Diagnoses - main ICD10: K80 Cholelithiasis || id:ukb-a-559	genus..Ruminococcustorquesgroup.id.14377	Weighted median	8	-0.000799589	0.00324817	0.805554	0.999201	0.99286	1.00558
Diagnoses - main ICD10: K80 Cholelithiasis || id:ukb-a-559	genus..Ruminococcustorquesgroup.id.14377	Inverse variance weighted	8	-0.0045097	0.00523934	0.389382	0.9955	0.98533	1.00578
Diagnoses - main ICD10: K80 Cholelithiasis || id:ukb-a-559	genus.RuminococcaceaeUCG014.id.11371	MR Egger	11	0.00113493	0.00486182	0.820644	1.00114	0.991641	1.01072
Diagnoses - main ICD10: K80 Cholelithiasis || id:ukb-a-559	genus.RuminococcaceaeUCG014.id.11371	Weighted median	11	-0.00160765	0.00244356	0.510593	0.998394	0.993623	1.00319
Diagnoses - main ICD10: K80 Cholelithiasis || id:ukb-a-559	genus.RuminococcaceaeUCG014.id.11371	Inverse variance weighted	11	-0.00139492	0.00177608	0.432223	0.998606	0.995136	1.00209
Diagnoses - main ICD10: K80 Cholelithiasis || id:ukb-a-559	genus..Ruminococcusgnavusgroup.id.14376	MR Egger	10	0.0070611	0.0058171	0.25942	1.00709	0.995669	1.01863
Diagnoses - main ICD10: K80 Cholelithiasis || id:ukb-a-559	genus..Ruminococcusgnavusgroup.id.14376	Weighted median	10	-0.0013378	0.00186722	0.473703	0.998663	0.995015	1.00232
Diagnoses - main ICD10: K80 Cholelithiasis || id:ukb-a-559	genus..Ruminococcusgnavusgroup.id.14376	Inverse variance weighted	10	-0.000486721	0.00137689	0.723719	0.999513	0.99682	1.00221
Diagnoses - main ICD10: K80 Cholelithiasis || id:ukb-a-559	genus.Akkermansia.id.4037	MR Egger	10	0.00564112	0.00665653	0.421369	1.00566	0.992622	1.01886
Diagnoses - main ICD10: K80 Cholelithiasis || id:ukb-a-559	genus.Akkermansia.id.4037	Weighted median	10	-0.000581471	0.00249443	0.815677	0.999419	0.994544	1.00432
Diagnoses - main ICD10: K80 Cholelithiasis || id:ukb-a-559	genus.Akkermansia.id.4037	Inverse variance weighted	10	-0.000264398	0.00195253	0.892285	0.999736	0.995917	1.00357
Diagnoses - main ICD10: K80 Cholelithiasis || id:ukb-a-559	genus.Subdoligranulum.id.2070	MR Egger	10	-0.00284526	0.00685862	0.689158	0.997159	0.983844	1.01065
Diagnoses - main ICD10: K80 Cholelithiasis || id:ukb-a-559	genus.Subdoligranulum.id.2070	Weighted median	10	-0.000232098	0.0030368	0.939078	0.999768	0.993835	1.00574
Diagnoses - main ICD10: K80 Cholelithiasis || id:ukb-a-559	genus.Subdoligranulum.id.2070	Inverse variance weighted	10	-0.00207634	0.00255495	0.416405	0.997926	0.992941	1.00294
Diagnoses - main ICD10: K80 Cholelithiasis || id:ukb-a-559	genus.Bacteroides.id.918	MR Egger	9	-0.00932758	0.0121319	0.467127	0.990716	0.967436	1.01456
Diagnoses - main ICD10: K80 Cholelithiasis || id:ukb-a-559	genus.Bacteroides.id.918	Weighted median	9	0.00342206	0.00322763	0.289037	1.00343	0.9971	1.0098
Diagnoses - main ICD10: K80 Cholelithiasis || id:ukb-a-559	genus.Bacteroides.id.918	Inverse variance weighted	9	0.00184729	0.00230716	0.42332	1.00185	0.997329	1.00639
Diagnoses - main ICD10: K80 Cholelithiasis || id:ukb-a-559	genus.Terrisporobacter.id.11348	MR Egger	5	-0.00487371	0.00499674	0.401309	0.995138	0.98544	1.00493
Diagnoses - main ICD10: K80 Cholelithiasis || id:ukb-a-559	genus.Terrisporobacter.id.11348	Weighted median	5	-0.000918637	0.00229969	0.689554	0.999082	0.994589	1.0036
Diagnoses - main ICD10: K80 Cholelithiasis || id:ukb-a-559	genus.Terrisporobacter.id.11348	Inverse variance weighted	5	-0.00125565	0.00182658	0.491811	0.998745	0.995176	1.00233
Diagnoses - main ICD10: K80 Cholelithiasis || id:ukb-a-559	genus.Oxalobacter.id.2978	MR Egger	9	0.00371191	0.00610796	0.562564	1.00372	0.991774	1.01581
Diagnoses - main ICD10: K80 Cholelithiasis || id:ukb-a-559	genus.Oxalobacter.id.2978	Weighted median	9	0.000816618	0.00159005	0.607546	1.00082	0.997703	1.00394
Diagnoses - main ICD10: K80 Cholelithiasis || id:ukb-a-559	genus.Oxalobacter.id.2978	Inverse variance weighted	9	0.00104201	0.00135255	0.441061	1.00104	0.998392	1.0037
Diagnoses - main ICD10: K80 Cholelithiasis || id:ukb-a-559	genus.Alloprevotella.id.961	MR Egger	6	0.00188577	0.0212913	0.933681	1.00189	0.960938	1.04458
Diagnoses - main ICD10: K80 Cholelithiasis || id:ukb-a-559	genus.Alloprevotella.id.961	Weighted median	6	0.000399258	0.00172068	0.81651	1.0004	0.997031	1.00378
Diagnoses - main ICD10: K80 Cholelithiasis || id:ukb-a-559	genus.Alloprevotella.id.961	Inverse variance weighted	6	-0.000500559	0.00205176	0.807257	0.9995	0.995488	1.00353
Diagnoses - main ICD10: K80 Cholelithiasis || id:ukb-a-559	family.Oxalobacteraceae.id.2966	MR Egger	13	0.00319332	0.00393408	0.434173	1.0032	0.995493	1.01096
Diagnoses - main ICD10: K80 Cholelithiasis || id:ukb-a-559	family.Oxalobacteraceae.id.2966	Weighted median	13	0.000243623	0.0013436	0.856116	1.00024	0.997613	1.00288
Diagnoses - main ICD10: K80 Cholelithiasis || id:ukb-a-559	family.Oxalobacteraceae.id.2966	Inverse variance weighted	13	0.000564741	0.00102602	0.582031	1.00056	0.998555	1.00258
Diagnoses - main ICD10: K80 Cholelithiasis || id:ukb-a-559	genus.Anaerostipes.id.1991	MR Egger	12	-0.000902698	0.00807077	0.913157	0.999098	0.983418	1.01503
Diagnoses - main ICD10: K80 Cholelithiasis || id:ukb-a-559	genus.Anaerostipes.id.1991	Weighted median	12	-0.0049601	0.00272959	0.0691924	0.995052	0.989743	1.00039
Diagnoses - main ICD10: K80 Cholelithiasis || id:ukb-a-559	genus.Anaerostipes.id.1991	Inverse variance weighted	12	-0.00196988	0.00234185	0.400256	0.998032	0.993462	1.00262
Diagnoses - main ICD10: K80 Cholelithiasis || id:ukb-a-559	genus.FamilyXIIIUCG001.id.11294	MR Egger	8	-0.00896951	0.00642614	0.212244	0.991071	0.978666	1.00363
Diagnoses - main ICD10: K80 Cholelithiasis || id:ukb-a-559	genus.FamilyXIIIUCG001.id.11294	Weighted median	8	-0.00150184	0.00273843	0.583395	0.998499	0.993154	1.00387
Diagnoses - main ICD10: K80 Cholelithiasis || id:ukb-a-559	genus.FamilyXIIIUCG001.id.11294	Inverse variance weighted	8	-0.00174209	0.00242535	0.472581	0.998259	0.993525	1.00302
Diagnoses - main ICD10: K80 Cholelithiasis || id:ukb-a-559	family.unknownfamily.id.1000005471	MR Egger	13	-0.00216912	0.00506799	0.676907	0.997833	0.987971	1.00779
Diagnoses - main ICD10: K80 Cholelithiasis || id:ukb-a-559	family.unknownfamily.id.1000005471	Weighted median	13	0.0016871	0.00208428	0.418262	1.00169	0.997605	1.00579
Diagnoses - main ICD10: K80 Cholelithiasis || id:ukb-a-559	family.unknownfamily.id.1000005471	Inverse variance weighted	13	0.000565446	0.0016167	0.726524	1.00057	0.9974	1.00374
Diagnoses - main ICD10: K80 Cholelithiasis || id:ukb-a-559	order.Rhodospirillales.id.2667	MR Egger	13	-0.00482598	0.00622899	0.454812	0.995186	0.983109	1.00741
Diagnoses - main ICD10: K80 Cholelithiasis || id:ukb-a-559	order.Rhodospirillales.id.2667	Weighted median	13	-0.00411459	0.00190981	0.0312051	0.995894	0.992173	0.999629
Diagnoses - main ICD10: K80 Cholelithiasis || id:ukb-a-559	order.Rhodospirillales.id.2667	Inverse variance weighted	13	-0.00291365	0.00135015	0.030926	0.997091	0.994455	0.999733
Diagnoses - main ICD10: K80 Cholelithiasis || id:ukb-a-559	genus.unknowngenus.id.1000005479	MR Egger	8	-0.00255747	0.00918757	0.790079	0.997446	0.979645	1.01557
Diagnoses - main ICD10: K80 Cholelithiasis || id:ukb-a-559	genus.unknowngenus.id.1000005479	Weighted median	8	-5.09e-05	0.00222245	0.981719	0.999949	0.995603	1.00431
Diagnoses - main ICD10: K80 Cholelithiasis || id:ukb-a-559	genus.unknowngenus.id.1000005479	Inverse variance weighted	8	0.00079354	0.00192769	0.680594	1.00079	0.99702	1.00458
Diagnoses - main ICD10: K80 Cholelithiasis || id:ukb-a-559	order.Enterobacteriales.id.3468	MR Egger	7	-0.0119214	0.0148684	0.459064	0.988149	0.959768	1.01737
Diagnoses - main ICD10: K80 Cholelithiasis || id:ukb-a-559	order.Enterobacteriales.id.3468	Weighted median	7	-0.00111947	0.00336392	0.739294	0.998881	0.992317	1.00549
Diagnoses - main ICD10: K80 Cholelithiasis || id:ukb-a-559	order.Enterobacteriales.id.3468	Inverse variance weighted	7	-0.00214491	0.00236719	0.364882	0.997857	0.993238	1.0025
Diagnoses - main ICD10: K80 Cholelithiasis || id:ukb-a-559	genus.Sutterella.id.2896	MR Egger	12	-0.000439897	0.00809647	0.957741	0.99956	0.983823	1.01555
Diagnoses - main ICD10: K80 Cholelithiasis || id:ukb-a-559	genus.Sutterella.id.2896	Weighted median	12	0.00139742	0.00212504	0.510797	1.0014	0.997236	1.00558
Diagnoses - main ICD10: K80 Cholelithiasis || id:ukb-a-559	genus.Sutterella.id.2896	Inverse variance weighted	12	0.00193715	0.00173469	0.264117	1.00194	0.998538	1.00535
Diagnoses - main ICD10: K80 Cholelithiasis || id:ukb-a-559	genus.unknowngenus.id.959	MR Egger	12	0.00970391	0.00760681	0.230902	1.00975	0.994808	1.02492
Diagnoses - main ICD10: K80 Cholelithiasis || id:ukb-a-559	genus.unknowngenus.id.959	Weighted median	12	0.00097047	0.00158074	0.539259	1.00097	0.997874	1.00408
Diagnoses - main ICD10: K80 Cholelithiasis || id:ukb-a-559	genus.unknowngenus.id.959	Inverse variance weighted	12	0.001608	0.00122229	0.188321	1.00161	0.999213	1.00401
Diagnoses - main ICD10: K80 Cholelithiasis || id:ukb-a-559	genus.RuminococcaceaeUCG004.id.11362	MR Egger	9	-0.00964348	0.00926946	0.332771	0.990403	0.972572	1.00856
Diagnoses - main ICD10: K80 Cholelithiasis || id:ukb-a-559	genus.RuminococcaceaeUCG004.id.11362	Weighted median	9	-0.00135991	0.002212	0.538697	0.998641	0.994321	1.00298
Diagnoses - main ICD10: K80 Cholelithiasis || id:ukb-a-559	genus.RuminococcaceaeUCG004.id.11362	Inverse variance weighted	9	-0.000496642	0.00169926	0.77008	0.999503	0.99618	1.00284
Diagnoses - main ICD10: K80 Cholelithiasis || id:ukb-a-559	class.Melainabacteria.id.1589	MR Egger	9	0.00565845	0.00412526	0.212515	1.00567	0.997576	1.01384
Diagnoses - main ICD10: K80 Cholelithiasis || id:ukb-a-559	class.Melainabacteria.id.1589	Weighted median	9	0.000595906	0.00179292	0.739612	1.0006	0.997086	1.00412
Diagnoses - main ICD10: K80 Cholelithiasis || id:ukb-a-559	class.Melainabacteria.id.1589	Inverse variance weighted	9	0.000531858	0.0013073	0.684128	1.00053	0.997972	1.0031
Diagnoses - main ICD10: K80 Cholelithiasis || id:ukb-a-559	genus.DefluviitaleaceaeUCG011.id.11287	MR Egger	9	-0.00439981	0.00517253	0.423124	0.99561	0.985567	1.00575
Diagnoses - main ICD10: K80 Cholelithiasis || id:ukb-a-559	genus.DefluviitaleaceaeUCG011.id.11287	Weighted median	9	-0.00248912	0.00199433	0.211995	0.997514	0.993622	1.00142
Diagnoses - main ICD10: K80 Cholelithiasis || id:ukb-a-559	genus.DefluviitaleaceaeUCG011.id.11287	Inverse variance weighted	9	-0.00138615	0.00149743	0.354607	0.998615	0.995688	1.00155
Diagnoses - main ICD10: K80 Cholelithiasis || id:ukb-a-559	family.Streptococcaceae.id.1850	MR Egger	15	-0.0049154	0.00702491	0.496439	0.995097	0.981489	1.00889
Diagnoses - main ICD10: K80 Cholelithiasis || id:ukb-a-559	family.Streptococcaceae.id.1850	Weighted median	15	-0.00027483	0.00240826	0.909143	0.999725	0.995017	1.00446
Diagnoses - main ICD10: K80 Cholelithiasis || id:ukb-a-559	family.Streptococcaceae.id.1850	Inverse variance weighted	15	-0.000164681	0.00177126	0.925924	0.999835	0.99637	1.00331
Diagnoses - main ICD10: K80 Cholelithiasis || id:ukb-a-559	genus.Lactobacillus.id.1837	MR Egger	9	-0.00492183	0.00384494	0.241303	0.99509	0.987619	1.00262
Diagnoses - main ICD10: K80 Cholelithiasis || id:ukb-a-559	genus.Lactobacillus.id.1837	Weighted median	9	-0.00109928	0.00183904	0.550011	0.998901	0.995307	1.00251
Diagnoses - main ICD10: K80 Cholelithiasis || id:ukb-a-559	genus.Lactobacillus.id.1837	Inverse variance weighted	9	-0.000521217	0.00135023	0.699481	0.999479	0.996837	1.00213
Diagnoses - main ICD10: K80 Cholelithiasis || id:ukb-a-559	genus.Intestinibacter.id.11345	MR Egger	11	-0.000856899	0.00527939	0.874647	0.999143	0.988858	1.00954
Diagnoses - main ICD10: K80 Cholelithiasis || id:ukb-a-559	genus.Intestinibacter.id.11345	Weighted median	11	-7.9e-05	0.00240562	0.973804	0.999921	0.995217	1.00465
Diagnoses - main ICD10: K80 Cholelithiasis || id:ukb-a-559	genus.Intestinibacter.id.11345	Inverse variance weighted	11	-3.13e-06	0.001731	0.998558	0.999997	0.99661	1.0034
Diagnoses - main ICD10: K80 Cholelithiasis || id:ukb-a-559	genus.Oscillospira.id.2064	MR Egger	8	0.0138839	0.00743303	0.111008	1.01398	0.999315	1.02886
Diagnoses - main ICD10: K80 Cholelithiasis || id:ukb-a-559	genus.Oscillospira.id.2064	Weighted median	8	0.00222711	0.00246686	0.366626	1.00223	0.997395	1.00709
Diagnoses - main ICD10: K80 Cholelithiasis || id:ukb-a-559	genus.Oscillospira.id.2064	Inverse variance weighted	8	0.00252663	0.00184123	0.169987	1.00253	0.998918	1.00615
Diagnoses - main ICD10: K80 Cholelithiasis || id:ukb-a-559	class.Gammaproteobacteria.id.3303	MR Egger	7	-0.00540446	0.00804226	0.531374	0.99461	0.979055	1.01041
Diagnoses - main ICD10: K80 Cholelithiasis || id:ukb-a-559	class.Gammaproteobacteria.id.3303	Weighted median	7	-0.00377271	0.00302744	0.212702	0.996234	0.99034	1.00216
Diagnoses - main ICD10: K80 Cholelithiasis || id:ukb-a-559	class.Gammaproteobacteria.id.3303	Inverse variance weighted	7	-0.00288202	0.00242226	0.234121	0.997122	0.992399	1.00187
Diagnoses - main ICD10: K80 Cholelithiasis || id:ukb-a-559	order.MollicutesRF9.id.11579	MR Egger	13	-0.00216912	0.00506799	0.676907	0.997833	0.987971	1.00779
Diagnoses - main ICD10: K80 Cholelithiasis || id:ukb-a-559	order.MollicutesRF9.id.11579	Weighted median	13	0.0016871	0.00211144	0.424273	1.00169	0.997552	1.00584
Diagnoses - main ICD10: K80 Cholelithiasis || id:ukb-a-559	order.MollicutesRF9.id.11579	Inverse variance weighted	13	0.000565446	0.0016167	0.726524	1.00057	0.9974	1.00374
Diagnoses - main ICD10: K80 Cholelithiasis || id:ukb-a-559	genus.Eggerthella.id.819	MR Egger	10	0.00376284	0.00540993	0.506413	1.00377	0.993183	1.01447
Diagnoses - main ICD10: K80 Cholelithiasis || id:ukb-a-559	genus.Eggerthella.id.819	Weighted median	10	0.0026195	0.00156193	0.0935247	1.00262	0.999558	1.0057
Diagnoses - main ICD10: K80 Cholelithiasis || id:ukb-a-559	genus.Eggerthella.id.819	Inverse variance weighted	10	0.00224096	0.00120532	0.0629958	1.00224	0.999879	1.00461
Diagnoses - main ICD10: K80 Cholelithiasis || id:ukb-a-559	family.BacteroidalesS24.7group.id.11173	MR Egger	8	-0.00255747	0.00918757	0.790079	0.997446	0.979645	1.01557
Diagnoses - main ICD10: K80 Cholelithiasis || id:ukb-a-559	family.BacteroidalesS24.7group.id.11173	Weighted median	8	-5.09e-05	0.00224603	0.981911	0.999949	0.995557	1.00436
Diagnoses - main ICD10: K80 Cholelithiasis || id:ukb-a-559	family.BacteroidalesS24.7group.id.11173	Inverse variance weighted	8	0.00079354	0.00192769	0.680594	1.00079	0.99702	1.00458
Diagnoses - main ICD10: K80 Cholelithiasis || id:ukb-a-559	genus.unknowngenus.id.1000006162	MR Egger	11	0.00113638	0.00559174	0.84348	1.00114	0.990225	1.01217
Diagnoses - main ICD10: K80 Cholelithiasis || id:ukb-a-559	genus.unknowngenus.id.1000006162	Weighted median	11	-0.00144183	0.00147317	0.327718	0.998559	0.99568	1.00145
Diagnoses - main ICD10: K80 Cholelithiasis || id:ukb-a-559	genus.unknowngenus.id.1000006162	Inverse variance weighted	11	-0.00143916	0.00111898	0.198396	0.998562	0.996374	1.00075
Diagnoses - main ICD10: K80 Cholelithiasis || id:ukb-a-559	class.Lentisphaeria.id.2250	MR Egger	8	0.00392601	0.00422304	0.388418	1.00393	0.995658	1.01228
Diagnoses - main ICD10: K80 Cholelithiasis || id:ukb-a-559	class.Lentisphaeria.id.2250	Weighted median	8	0.000906408	0.00149945	0.545516	1.00091	0.99797	1.00385
Diagnoses - main ICD10: K80 Cholelithiasis || id:ukb-a-559	class.Lentisphaeria.id.2250	Inverse variance weighted	8	0.000758833	0.0012239	0.535251	1.00076	0.998361	1.00316
Diagnoses - main ICD10: K80 Cholelithiasis || id:ukb-a-559	genus.Adlercreutzia.id.812	MR Egger	8	-0.00837543	0.00774851	0.321258	0.99166	0.976713	1.00683
Diagnoses - main ICD10: K80 Cholelithiasis || id:ukb-a-559	genus.Adlercreutzia.id.812	Weighted median	8	-0.00116555	0.00224595	0.60379	0.998835	0.994448	1.00324
Diagnoses - main ICD10: K80 Cholelithiasis || id:ukb-a-559	genus.Adlercreutzia.id.812	Inverse variance weighted	8	0.000813401	0.00171906	0.636095	1.00081	0.997447	1.00419
Diagnoses - main ICD10: K80 Cholelithiasis || id:ukb-a-559	genus.Dialister.id.2183	MR Egger	11	-0.00404462	0.0072375	0.589902	0.995964	0.981935	1.01019
Diagnoses - main ICD10: K80 Cholelithiasis || id:ukb-a-559	genus.Dialister.id.2183	Weighted median	11	-0.00102281	0.00231917	0.659195	0.998978	0.994447	1.00353
Diagnoses - main ICD10: K80 Cholelithiasis || id:ukb-a-559	genus.Dialister.id.2183	Inverse variance weighted	11	0.000560655	0.00176125	0.750237	1.00056	0.997113	1.00402
Diagnoses - main ICD10: K80 Cholelithiasis || id:ukb-a-559	family.Pasteurellaceae.id.3689	MR Egger	14	-0.00187043	0.00313957	0.562405	0.998131	0.992008	1.00429
Diagnoses - main ICD10: K80 Cholelithiasis || id:ukb-a-559	family.Pasteurellaceae.id.3689	Weighted median	14	0.00173307	0.00175023	0.322078	1.00173	0.998304	1.00518
Diagnoses - main ICD10: K80 Cholelithiasis || id:ukb-a-559	family.Pasteurellaceae.id.3689	Inverse variance weighted	14	0.000351606	0.00135197	0.794811	1.00035	0.997704	1.00301
Diagnoses - main ICD10: K80 Cholelithiasis || id:ukb-a-559	family.ClostridialesvadinBB60group.id.11286	MR Egger	14	0.00481384	0.00383231	0.232977	1.00483	0.997306	1.0124
Diagnoses - main ICD10: K80 Cholelithiasis || id:ukb-a-559	family.ClostridialesvadinBB60group.id.11286	Weighted median	14	0.00143518	0.00182367	0.431298	1.00144	0.997863	1.00502
Diagnoses - main ICD10: K80 Cholelithiasis || id:ukb-a-559	family.ClostridialesvadinBB60group.id.11286	Inverse variance weighted	14	-0.000249438	0.00139038	0.857621	0.999751	0.99703	1.00248
Diagnoses - main ICD10: K80 Cholelithiasis || id:ukb-a-559	genus.LachnospiraceaeUCG001.id.11321	MR Egger	13	-0.00396119	0.00638655	0.547734	0.996047	0.983656	1.00859
Diagnoses - main ICD10: K80 Cholelithiasis || id:ukb-a-559	genus.LachnospiraceaeUCG001.id.11321	Weighted median	13	0.00416727	0.00196411	0.0338621	1.00418	1.00032	1.00805
Diagnoses - main ICD10: K80 Cholelithiasis || id:ukb-a-559	genus.LachnospiraceaeUCG001.id.11321	Inverse variance weighted	13	0.00349037	0.001434	0.0149324	1.0035	1.00068	1.00632
Diagnoses - main ICD10: K80 Cholelithiasis || id:ukb-a-559	genus..Eubacteriumhalliigroup.id.11338	MR Egger	14	-0.0022237	0.0032308	0.504365	0.997779	0.99148	1.00412
Diagnoses - main ICD10: K80 Cholelithiasis || id:ukb-a-559	genus..Eubacteriumhalliigroup.id.11338	Weighted median	14	0.000479271	0.00215326	0.823863	1.00048	0.996266	1.00471
Diagnoses - main ICD10: K80 Cholelithiasis || id:ukb-a-559	genus..Eubacteriumhalliigroup.id.11338	Inverse variance weighted	14	0.000899475	0.00156671	0.56589	1.0009	0.997831	1.00398
Diagnoses - main ICD10: K80 Cholelithiasis || id:ukb-a-559	family.Prevotellaceae.id.960	MR Egger	14	-0.00612715	0.00557265	0.293117	0.993892	0.983095	1.00481
Diagnoses - main ICD10: K80 Cholelithiasis || id:ukb-a-559	family.Prevotellaceae.id.960	Weighted median	14	-0.000141551	0.00212429	0.946873	0.999858	0.995704	1.00403
Diagnoses - main ICD10: K80 Cholelithiasis || id:ukb-a-559	family.Prevotellaceae.id.960	Inverse variance weighted	14	0.000220009	0.00162466	0.892281	1.00022	0.99704	1.00341
Diagnoses - main ICD10: K80 Cholelithiasis || id:ukb-a-559	order.Bifidobacteriales.id.432	MR Egger	11	-0.00169023	0.00674697	0.807813	0.998311	0.985196	1.0116
Diagnoses - main ICD10: K80 Cholelithiasis || id:ukb-a-559	order.Bifidobacteriales.id.432	Weighted median	11	-0.00124857	0.00243976	0.608819	0.998752	0.993988	1.00354
Diagnoses - main ICD10: K80 Cholelithiasis || id:ukb-a-559	order.Bifidobacteriales.id.432	Inverse variance weighted	11	0.000842713	0.00180919	0.641361	1.00084	0.9973	1.0044
Diagnoses - main ICD10: K80 Cholelithiasis || id:ukb-a-559	genus.Ruminococcus1.id.11373	MR Egger	10	0.0117282	0.0054079	0.0619429	1.0118	1.00113	1.02258
Diagnoses - main ICD10: K80 Cholelithiasis || id:ukb-a-559	genus.Ruminococcus1.id.11373	Weighted median	10	-0.00208002	0.00272716	0.445639	0.997922	0.992602	1.00327
Diagnoses - main ICD10: K80 Cholelithiasis || id:ukb-a-559	genus.Ruminococcus1.id.11373	Inverse variance weighted	10	-0.00123851	0.00236929	0.601159	0.998762	0.994135	1.00341
Diagnoses - main ICD10: K80 Cholelithiasis || id:ukb-a-559	family.Actinomycetaceae.id.421	MR Egger	5	-0.00590383	0.00490332	0.314907	0.994114	0.984605	1.00371
Diagnoses - main ICD10: K80 Cholelithiasis || id:ukb-a-559	family.Actinomycetaceae.id.421	Weighted median	5	-0.00403229	0.00230608	0.0803695	0.995976	0.991484	1.00049
Diagnoses - main ICD10: K80 Cholelithiasis || id:ukb-a-559	family.Actinomycetaceae.id.421	Inverse variance weighted	5	-0.00357335	0.00191738	0.0623699	0.996433	0.992695	1.00018
Diagnoses - main ICD10: K80 Cholelithiasis || id:ukb-a-559	class.Bacteroidia.id.912	MR Egger	15	0.000866028	0.00373568	0.820282	1.00087	0.993565	1.00822
Diagnoses - main ICD10: K80 Cholelithiasis || id:ukb-a-559	class.Bacteroidia.id.912	Weighted median	15	0.00141306	0.00239247	0.55477	1.00141	0.996729	1.00612
Diagnoses - main ICD10: K80 Cholelithiasis || id:ukb-a-559	class.Bacteroidia.id.912	Inverse variance weighted	15	-0.000677574	0.00169426	0.689213	0.999323	0.99601	1.00265
Diagnoses - main ICD10: K80 Cholelithiasis || id:ukb-a-559	genus.Catenibacterium.id.2153	MR Egger	4	-0.00393428	0.0233643	0.881767	0.996073	0.951488	1.04275
Diagnoses - main ICD10: K80 Cholelithiasis || id:ukb-a-559	genus.Catenibacterium.id.2153	Weighted median	4	0.00089257	0.00188349	0.635577	1.00089	0.997205	1.00459
Diagnoses - main ICD10: K80 Cholelithiasis || id:ukb-a-559	genus.Catenibacterium.id.2153	Inverse variance weighted	4	0.00164568	0.00155496	0.2899	1.00165	0.998599	1.0047
Diagnoses - main ICD10: K80 Cholelithiasis || id:ukb-a-559	genus.Desulfovibrio.id.3173	MR Egger	9	-0.00124172	0.00520073	0.818132	0.998759	0.98863	1.00899
Diagnoses - main ICD10: K80 Cholelithiasis || id:ukb-a-559	genus.Desulfovibrio.id.3173	Weighted median	9	0.000104326	0.00205646	0.95954	1.0001	0.996081	1.00414
Diagnoses - main ICD10: K80 Cholelithiasis || id:ukb-a-559	genus.Desulfovibrio.id.3173	Inverse variance weighted	9	0.00121069	0.00169313	0.474572	1.00121	0.997894	1.00454
Diagnoses - main ICD10: K80 Cholelithiasis || id:ukb-a-559	genus.Lachnoclostridium.id.11308	MR Egger	13	0.0147929	0.0154732	0.359593	1.0149	0.984586	1.04615
Diagnoses - main ICD10: K80 Cholelithiasis || id:ukb-a-559	genus.Lachnoclostridium.id.11308	Weighted median	13	-0.00432134	0.00296782	0.145375	0.995688	0.989913	1.0015
Diagnoses - main ICD10: K80 Cholelithiasis || id:ukb-a-559	genus.Lachnoclostridium.id.11308	Inverse variance weighted	13	-0.00675704	0.00405766	0.0958615	0.993266	0.985398	1.0012
Diagnoses - main ICD10: K80 Cholelithiasis || id:ukb-a-559	genus.Butyricimonas.id.945	MR Egger	12	0.00253684	0.00559649	0.660017	1.00254	0.991603	1.0136
Diagnoses - main ICD10: K80 Cholelithiasis || id:ukb-a-559	genus.Butyricimonas.id.945	Weighted median	12	-0.000837814	0.00214057	0.695503	0.999163	0.994979	1.00336
Diagnoses - main ICD10: K80 Cholelithiasis || id:ukb-a-559	genus.Butyricimonas.id.945	Inverse variance weighted	12	-0.00117317	0.00167248	0.48302	0.998828	0.995559	1.00211
Diagnoses - main ICD10: K80 Cholelithiasis || id:ukb-a-559	genus.Butyricicoccus.id.2055	MR Egger	7	0.00339554	0.00330597	0.351474	1.0034	0.996921	1.00992
Diagnoses - main ICD10: K80 Cholelithiasis || id:ukb-a-559	genus.Butyricicoccus.id.2055	Weighted median	7	0.00249887	0.00240785	0.299363	1.0025	0.997782	1.00724
Diagnoses - main ICD10: K80 Cholelithiasis || id:ukb-a-559	genus.Butyricicoccus.id.2055	Inverse variance weighted	7	0.00321927	0.00189661	0.0896243	1.00322	0.999502	1.00696
Diagnoses - main ICD10: K80 Cholelithiasis || id:ukb-a-559	genus.Barnesiella.id.944	MR Egger	14	-0.000322894	0.00669494	0.962327	0.999677	0.986645	1.01288
Diagnoses - main ICD10: K80 Cholelithiasis || id:ukb-a-559	genus.Barnesiella.id.944	Weighted median	14	0.00172581	0.00246708	0.484217	1.00173	0.996895	1.00658
Diagnoses - main ICD10: K80 Cholelithiasis || id:ukb-a-559	genus.Barnesiella.id.944	Inverse variance weighted	14	0.00187297	0.00191566	0.328217	1.00187	0.99812	1.00564
Diagnoses - main ICD10: K80 Cholelithiasis || id:ukb-a-559	genus.Phascolarctobacterium.id.2168	MR Egger	10	-0.0104672	0.00787557	0.220478	0.989587	0.974429	1.00498
Diagnoses - main ICD10: K80 Cholelithiasis || id:ukb-a-559	genus.Phascolarctobacterium.id.2168	Weighted median	10	-0.00424498	0.00223155	0.0571377	0.995764	0.991418	1.00013
Diagnoses - main ICD10: K80 Cholelithiasis || id:ukb-a-559	genus.Phascolarctobacterium.id.2168	Inverse variance weighted	10	-0.00358404	0.00171283	0.0363961	0.996422	0.993083	0.999773
Diagnoses - main ICD10: K80 Cholelithiasis || id:ukb-a-559	genus..Clostridiuminnocuumgroup.id.14397	MR Egger	9	-0.00661886	0.00580797	0.291936	0.993403	0.982159	1.00478
Diagnoses - main ICD10: K80 Cholelithiasis || id:ukb-a-559	genus..Clostridiuminnocuumgroup.id.14397	Weighted median	9	-0.000724311	0.00157602	0.645815	0.999276	0.996194	1.00237
Diagnoses - main ICD10: K80 Cholelithiasis || id:ukb-a-559	genus..Clostridiuminnocuumgroup.id.14397	Inverse variance weighted	9	-0.000277136	0.00114114	0.808115	0.999723	0.997489	1.00196
Diagnoses - main ICD10: K80 Cholelithiasis || id:ukb-a-559	genus.Parabacteroides.id.954	MR Egger	6	-0.00538486	0.00762525	0.519032	0.99463	0.979875	1.00961
Diagnoses - main ICD10: K80 Cholelithiasis || id:ukb-a-559	genus.Parabacteroides.id.954	Weighted median	6	-0.000535407	0.00315874	0.865403	0.999465	0.993296	1.00567
Diagnoses - main ICD10: K80 Cholelithiasis || id:ukb-a-559	genus.Parabacteroides.id.954	Inverse variance weighted	6	0.000737128	0.00251745	0.76967	1.00074	0.995812	1.00569
Diagnoses - main ICD10: K80 Cholelithiasis || id:ukb-a-559	phylum.Tenericutes.id.3919	MR Egger	11	-0.00181998	0.00607423	0.771269	0.998182	0.986368	1.01014
Diagnoses - main ICD10: K80 Cholelithiasis || id:ukb-a-559	phylum.Tenericutes.id.3919	Weighted median	11	-0.000298643	0.0023627	0.899416	0.999701	0.995083	1.00434
Diagnoses - main ICD10: K80 Cholelithiasis || id:ukb-a-559	phylum.Tenericutes.id.3919	Inverse variance weighted	11	-0.000162284	0.00188515	0.931399	0.999838	0.99615	1.00354
Diagnoses - main ICD10: K80 Cholelithiasis || id:ukb-a-559	order.Actinomycetales.id.420	MR Egger	5	-0.00593545	0.00490906	0.31323	0.994082	0.984563	1.00369
Diagnoses - main ICD10: K80 Cholelithiasis || id:ukb-a-559	order.Actinomycetales.id.420	Weighted median	5	-0.00405215	0.00244729	0.0977677	0.995956	0.99119	1.00074
Diagnoses - main ICD10: K80 Cholelithiasis || id:ukb-a-559	order.Actinomycetales.id.420	Inverse variance weighted	5	-0.00358195	0.00191994	0.0620889	0.996424	0.992682	1.00018
Diagnoses - main ICD10: K80 Cholelithiasis || id:ukb-a-559	family.Victivallaceae.id.2255	MR Egger	12	0.00229659	0.00405555	0.583686	1.0023	0.994364	1.0103
Diagnoses - main ICD10: K80 Cholelithiasis || id:ukb-a-559	family.Victivallaceae.id.2255	Weighted median	12	-0.000952114	0.00121514	0.433307	0.999048	0.996672	1.00143
Diagnoses - main ICD10: K80 Cholelithiasis || id:ukb-a-559	family.Victivallaceae.id.2255	Inverse variance weighted	12	-0.000511252	0.000895411	0.568021	0.999489	0.997736	1.00124
Diagnoses - main ICD10: K80 Cholelithiasis || id:ukb-a-559	genus.RuminococcaceaeNK4A214group.id.11358	MR Egger	14	0.00578058	0.00692924	0.420448	1.0058	0.99223	1.01955
Diagnoses - main ICD10: K80 Cholelithiasis || id:ukb-a-559	genus.RuminococcaceaeNK4A214group.id.11358	Weighted median	14	0.00360018	0.00236311	0.127635	1.00361	0.998969	1.00827
Diagnoses - main ICD10: K80 Cholelithiasis || id:ukb-a-559	genus.RuminococcaceaeNK4A214group.id.11358	Inverse variance weighted	14	0.00547605	0.00187251	0.00345077	1.00549	1.00181	1.00919
Diagnoses - main ICD10: K80 Cholelithiasis || id:ukb-a-559	family.Ruminococcaceae.id.2050	MR Egger	10	-0.00334081	0.00473408	0.500409	0.996665	0.98746	1.00596
Diagnoses - main ICD10: K80 Cholelithiasis || id:ukb-a-559	family.Ruminococcaceae.id.2050	Weighted median	10	0.00132706	0.00266041	0.617907	1.00133	0.99612	1.00656
Diagnoses - main ICD10: K80 Cholelithiasis || id:ukb-a-559	family.Ruminococcaceae.id.2050	Inverse variance weighted	10	-0.000577231	0.00206381	0.779714	0.999423	0.995388	1.00347
Diagnoses - main ICD10: K80 Cholelithiasis || id:ukb-a-559	genus.unknowngenus.id.826	MR Egger	14	0.000387919	0.00403913	0.925074	1.00039	0.992499	1.00834
Diagnoses - main ICD10: K80 Cholelithiasis || id:ukb-a-559	genus.unknowngenus.id.826	Weighted median	14	0.00186026	0.00200489	0.353479	1.00186	0.997933	1.00581
Diagnoses - main ICD10: K80 Cholelithiasis || id:ukb-a-559	genus.unknowngenus.id.826	Inverse variance weighted	14	0.00179695	0.00151808	0.236534	1.0018	0.998822	1.00478
Diagnoses - main ICD10: K80 Cholelithiasis || id:ukb-a-559	genus.Gordonibacter.id.821	MR Egger	13	0.000447761	0.00355489	0.902039	1.00045	0.993501	1.00744
Diagnoses - main ICD10: K80 Cholelithiasis || id:ukb-a-559	genus.Gordonibacter.id.821	Weighted median	13	-0.000699622	0.00116904	0.549535	0.999301	0.997014	1.00159
Diagnoses - main ICD10: K80 Cholelithiasis || id:ukb-a-559	genus.Gordonibacter.id.821	Inverse variance weighted	13	-0.00119923	0.000901207	0.183288	0.998801	0.997039	1.00057
Diagnoses - main ICD10: K80 Cholelithiasis || id:ukb-a-559	family.Desulfovibrionaceae.id.3169	MR Egger	9	-0.000945773	0.00479775	0.849329	0.999055	0.989704	1.00849
Diagnoses - main ICD10: K80 Cholelithiasis || id:ukb-a-559	family.Desulfovibrionaceae.id.3169	Weighted median	9	-0.000205158	0.00267509	0.938869	0.999795	0.994566	1.00505
Diagnoses - main ICD10: K80 Cholelithiasis || id:ukb-a-559	family.Desulfovibrionaceae.id.3169	Inverse variance weighted	9	-0.000589877	0.00194588	0.761782	0.99941	0.995606	1.00323
Diagnoses - main ICD10: K80 Cholelithiasis || id:ukb-a-559	family.Christensenellaceae.id.1866	MR Egger	9	0.00244056	0.00547633	0.669302	1.00244	0.991741	1.01326
Diagnoses - main ICD10: K80 Cholelithiasis || id:ukb-a-559	family.Christensenellaceae.id.1866	Weighted median	9	0.00376504	0.0028246	0.18255	1.00377	0.99823	1.00934
Diagnoses - main ICD10: K80 Cholelithiasis || id:ukb-a-559	family.Christensenellaceae.id.1866	Inverse variance weighted	9	0.000807647	0.00241098	0.737635	1.00081	0.99609	1.00555
Diagnoses - main ICD10: K80 Cholelithiasis || id:ukb-a-559	genus.RuminococcaceaeUCG005.id.11363	MR Egger	14	-0.00534909	0.0042499	0.232097	0.994665	0.986414	1.00299
Diagnoses - main ICD10: K80 Cholelithiasis || id:ukb-a-559	genus.RuminococcaceaeUCG005.id.11363	Weighted median	14	-8.47e-05	0.0021068	0.967949	0.999915	0.995795	1.00405
Diagnoses - main ICD10: K80 Cholelithiasis || id:ukb-a-559	genus.RuminococcaceaeUCG005.id.11363	Inverse variance weighted	14	0.000249019	0.00160051	0.876359	1.00025	0.997116	1.00339
Diagnoses - main ICD10: K80 Cholelithiasis || id:ukb-a-559	genus..Eubacteriumcoprostanoligenesgroup.id.11375	MR Egger	13	0.00427137	0.00956849	0.663969	1.00428	0.985622	1.02329
Diagnoses - main ICD10: K80 Cholelithiasis || id:ukb-a-559	genus..Eubacteriumcoprostanoligenesgroup.id.11375	Weighted median	13	0.00108946	0.00274974	0.691953	1.00109	0.995709	1.0065
Diagnoses - main ICD10: K80 Cholelithiasis || id:ukb-a-559	genus..Eubacteriumcoprostanoligenesgroup.id.11375	Inverse variance weighted	13	0.00158882	0.00229159	0.488105	1.00159	0.997102	1.0061
Diagnoses - main ICD10: K80 Cholelithiasis || id:ukb-a-559	phylum.Actinobacteria.id.400	MR Egger	15	-0.00540783	0.00694894	0.450369	0.994607	0.981152	1.00825
Diagnoses - main ICD10: K80 Cholelithiasis || id:ukb-a-559	phylum.Actinobacteria.id.400	Weighted median	15	-0.00209814	0.00235016	0.371983	0.997904	0.993318	1.00251
Diagnoses - main ICD10: K80 Cholelithiasis || id:ukb-a-559	phylum.Actinobacteria.id.400	Inverse variance weighted	15	-0.00222809	0.00172408	0.19624	0.997774	0.994408	1.00115
Diagnoses - main ICD10: K80 Cholelithiasis || id:ukb-a-559	genus.Enterorhabdus.id.820	MR Egger	6	-0.0033238	0.00542032	0.57289	0.996682	0.986149	1.00733
Diagnoses - main ICD10: K80 Cholelithiasis || id:ukb-a-559	genus.Enterorhabdus.id.820	Weighted median	6	0.000875945	0.00242331	0.717751	1.00088	0.996134	1.00564
Diagnoses - main ICD10: K80 Cholelithiasis || id:ukb-a-559	genus.Enterorhabdus.id.820	Inverse variance weighted	6	0.000917338	0.00197225	0.641844	1.00092	0.997056	1.00479
Diagnoses - main ICD10: K80 Cholelithiasis || id:ukb-a-559	genus.Odoribacter.id.952	MR Egger	6	0.0183967	0.00795386	0.0817693	1.01857	1.00281	1.03457
Diagnoses - main ICD10: K80 Cholelithiasis || id:ukb-a-559	genus.Odoribacter.id.952	Weighted median	6	0.00402453	0.00334535	0.228968	1.00403	0.997471	1.01064
Diagnoses - main ICD10: K80 Cholelithiasis || id:ukb-a-559	genus.Odoribacter.id.952	Inverse variance weighted	6	0.00262485	0.00297226	0.377173	1.00263	0.996804	1.00849
Diagnoses - main ICD10: K80 Cholelithiasis || id:ukb-a-559	genus.ChristensenellaceaeR.7group.id.11283	MR Egger	10	-0.00402192	0.00643435	0.549335	0.995986	0.983504	1.00863
Diagnoses - main ICD10: K80 Cholelithiasis || id:ukb-a-559	genus.ChristensenellaceaeR.7group.id.11283	Weighted median	10	0.00321456	0.00285082	0.259493	1.00322	0.99763	1.00884
Diagnoses - main ICD10: K80 Cholelithiasis || id:ukb-a-559	genus.ChristensenellaceaeR.7group.id.11283	Inverse variance weighted	10	0.00364513	0.00220093	0.0976855	1.00365	0.999332	1.00799
Diagnoses - main ICD10: K80 Cholelithiasis || id:ukb-a-559	genus.Tyzzerella3.id.11335	MR Egger	11	-0.00165858	0.00675383	0.811519	0.998343	0.985214	1.01165
Diagnoses - main ICD10: K80 Cholelithiasis || id:ukb-a-559	genus.Tyzzerella3.id.11335	Weighted median	11	-0.00100222	0.00148503	0.499754	0.998998	0.996095	1.00191
Diagnoses - main ICD10: K80 Cholelithiasis || id:ukb-a-559	genus.Tyzzerella3.id.11335	Inverse variance weighted	11	-0.000434981	0.001127	0.699525	0.999565	0.99736	1.00178
Diagnoses - main ICD10: K80 Cholelithiasis || id:ukb-a-559	family.Alcaligenaceae.id.2875	MR Egger	12	0.00170334	0.0094208	0.860132	1.0017	0.983378	1.02037
Diagnoses - main ICD10: K80 Cholelithiasis || id:ukb-a-559	family.Alcaligenaceae.id.2875	Weighted median	12	-0.000202692	0.0024899	0.935119	0.999797	0.99493	1.00469
Diagnoses - main ICD10: K80 Cholelithiasis || id:ukb-a-559	family.Alcaligenaceae.id.2875	Inverse variance weighted	12	0.000490139	0.00192511	0.79903	1.00049	0.996722	1.00427
Diagnoses - main ICD10: K80 Cholelithiasis || id:ukb-a-559	genus.Parasutterella.id.2892	MR Egger	14	0.0177036	0.00779837	0.0424253	1.01786	1.00242	1.03354
Diagnoses - main ICD10: K80 Cholelithiasis || id:ukb-a-559	genus.Parasutterella.id.2892	Weighted median	14	0.00250082	0.0021882	0.253093	1.0025	0.998214	1.00681
Diagnoses - main ICD10: K80 Cholelithiasis || id:ukb-a-559	genus.Parasutterella.id.2892	Inverse variance weighted	14	0.00195939	0.00191317	0.30576	1.00196	0.998211	1.00573
Diagnoses - main ICD10: K80 Cholelithiasis || id:ukb-a-559	genus.Collinsella.id.815	MR Egger	9	-0.00577156	0.00921304	0.550891	0.994245	0.976453	1.01236
Diagnoses - main ICD10: K80 Cholelithiasis || id:ukb-a-559	genus.Collinsella.id.815	Weighted median	9	0.00246615	0.00289255	0.393888	1.00247	0.996802	1.00817
Diagnoses - main ICD10: K80 Cholelithiasis || id:ukb-a-559	genus.Collinsella.id.815	Inverse variance weighted	9	0.00135513	0.00229849	0.555476	1.00136	0.996855	1.00588
Diagnoses - main ICD10: K80 Cholelithiasis || id:ukb-a-559	genus.Paraprevotella.id.962	MR Egger	12	0.00480568	0.00395886	0.252674	1.00482	0.997051	1.01264
Diagnoses - main ICD10: K80 Cholelithiasis || id:ukb-a-559	genus.Paraprevotella.id.962	Weighted median	12	-0.00120204	0.00157809	0.446238	0.998799	0.995714	1.00189
Diagnoses - main ICD10: K80 Cholelithiasis || id:ukb-a-559	genus.Paraprevotella.id.962	Inverse variance weighted	12	-0.000448348	0.00120628	0.710132	0.999552	0.997191	1.00192
Diagnoses - main ICD10: K80 Cholelithiasis || id:ukb-a-559	genus.Veillonella.id.2198	MR Egger	8	-0.00124051	0.00837427	0.88709	0.99876	0.982501	1.01529
Diagnoses - main ICD10: K80 Cholelithiasis || id:ukb-a-559	genus.Veillonella.id.2198	Weighted median	8	0.00134413	0.00235251	0.567757	1.00135	0.996739	1.00597
Diagnoses - main ICD10: K80 Cholelithiasis || id:ukb-a-559	genus.Veillonella.id.2198	Inverse variance weighted	8	0.00167547	0.00175188	0.338878	1.00168	0.998243	1.00512
Diagnoses - main ICD10: K80 Cholelithiasis || id:ukb-a-559	class.Deltaproteobacteria.id.3087	MR Egger	12	-0.0020465	0.00480765	0.67936	0.997956	0.988596	1.0074
Diagnoses - main ICD10: K80 Cholelithiasis || id:ukb-a-559	class.Deltaproteobacteria.id.3087	Weighted median	12	-0.000112906	0.00235378	0.961742	0.999887	0.995285	1.00451
Diagnoses - main ICD10: K80 Cholelithiasis || id:ukb-a-559	class.Deltaproteobacteria.id.3087	Inverse variance weighted	12	-0.000499383	0.00174985	0.775349	0.999501	0.996079	1.00293
Diagnoses - main ICD10: K80 Cholelithiasis || id:ukb-a-559	genus.CandidatusSoleaferrea.id.11350	MR Egger	8	-0.0106065	0.0123289	0.422668	0.98945	0.965826	1.01365
Diagnoses - main ICD10: K80 Cholelithiasis || id:ukb-a-559	genus.CandidatusSoleaferrea.id.11350	Weighted median	8	-0.00176467	0.00193437	0.361626	0.998237	0.994459	1.00203
Diagnoses - main ICD10: K80 Cholelithiasis || id:ukb-a-559	genus.CandidatusSoleaferrea.id.11350	Inverse variance weighted	8	-0.00238652	0.00152643	0.117943	0.997616	0.994636	1.00061
Diagnoses - main ICD10: K80 Cholelithiasis || id:ukb-a-559	family.Defluviitaleaceae.id.1924	MR Egger	11	-0.00360403	0.00624952	0.578286	0.996402	0.984272	1.00868
Diagnoses - main ICD10: K80 Cholelithiasis || id:ukb-a-559	family.Defluviitaleaceae.id.1924	Weighted median	11	-0.00210469	0.00190533	0.269319	0.997898	0.994178	1.00163
Diagnoses - main ICD10: K80 Cholelithiasis || id:ukb-a-559	family.Defluviitaleaceae.id.1924	Inverse variance weighted	11	-0.00102062	0.0018451	0.580162	0.99898	0.995374	1.0026
Diagnoses - main ICD10: K80 Cholelithiasis || id:ukb-a-559	genus.Romboutsia.id.11347	MR Egger	12	0.006676	0.00394874	0.12178	1.0067	0.998937	1.01452
Diagnoses - main ICD10: K80 Cholelithiasis || id:ukb-a-559	genus.Romboutsia.id.11347	Weighted median	12	0.00103414	0.00218737	0.63637	1.00103	0.996752	1.00534
Diagnoses - main ICD10: K80 Cholelithiasis || id:ukb-a-559	genus.Romboutsia.id.11347	Inverse variance weighted	12	0.00127754	0.00160011	0.424633	1.00128	0.998143	1.00442
Diagnoses - main ICD10: K80 Cholelithiasis || id:ukb-a-559	genus.Prevotella9.id.11183	MR Egger	12	-0.00229312	0.00403089	0.581984	0.99771	0.989858	1.00562
Diagnoses - main ICD10: K80 Cholelithiasis || id:ukb-a-559	genus.Prevotella9.id.11183	Weighted median	12	0.00267266	0.00187953	0.155032	1.00268	0.998989	1.00638
Diagnoses - main ICD10: K80 Cholelithiasis || id:ukb-a-559	genus.Prevotella9.id.11183	Inverse variance weighted	12	0.0018537	0.00137981	0.17913	1.00186	0.99915	1.00457
Diagnoses - main ICD10: K80 Cholelithiasis || id:ukb-a-559	family.Enterobacteriaceae.id.3469	MR Egger	7	-0.0119214	0.0148684	0.459064	0.988149	0.959768	1.01737
Diagnoses - main ICD10: K80 Cholelithiasis || id:ukb-a-559	family.Enterobacteriaceae.id.3469	Weighted median	7	-0.00111947	0.00319342	0.725922	0.998881	0.992649	1.00515
Diagnoses - main ICD10: K80 Cholelithiasis || id:ukb-a-559	family.Enterobacteriaceae.id.3469	Inverse variance weighted	7	-0.00214491	0.00236719	0.364882	0.997857	0.993238	1.0025
Diagnoses - main ICD10: K80 Cholelithiasis || id:ukb-a-559	family.Acidaminococcaceae.id.2166	MR Egger	6	-0.0215226	0.00674237	0.0331482	0.978707	0.965859	0.991727
Diagnoses - main ICD10: K80 Cholelithiasis || id:ukb-a-559	family.Acidaminococcaceae.id.2166	Weighted median	6	-0.00370087	0.00306669	0.227511	0.996306	0.990335	1.00231
Diagnoses - main ICD10: K80 Cholelithiasis || id:ukb-a-559	family.Acidaminococcaceae.id.2166	Inverse variance weighted	6	-0.00473509	0.00269905	0.0793702	0.995276	0.990025	1.00056
Diagnoses - main ICD10: K80 Cholelithiasis || id:ukb-a-559	genus.Oscillibacter.id.2063	MR Egger	13	0.00555188	0.00460084	0.252854	1.00557	0.99654	1.01468
Diagnoses - main ICD10: K80 Cholelithiasis || id:ukb-a-559	genus.Oscillibacter.id.2063	Weighted median	13	0.00172246	0.00178934	0.335738	1.00172	0.998217	1.00524
Diagnoses - main ICD10: K80 Cholelithiasis || id:ukb-a-559	genus.Oscillibacter.id.2063	Inverse variance weighted	13	0.00123058	0.00131542	0.349528	1.00123	0.998653	1.00382
Diagnoses - main ICD10: K80 Cholelithiasis || id:ukb-a-559	genus.LachnospiraceaeUCG010.id.11330	MR Egger	10	-0.00581159	0.00473598	0.254664	0.994205	0.985019	1.00348
Diagnoses - main ICD10: K80 Cholelithiasis || id:ukb-a-559	genus.LachnospiraceaeUCG010.id.11330	Weighted median	10	0.000167685	0.0024471	0.945369	1.00017	0.995382	1.00498
Diagnoses - main ICD10: K80 Cholelithiasis || id:ukb-a-559	genus.LachnospiraceaeUCG010.id.11330	Inverse variance weighted	10	-0.000659727	0.00183649	0.719421	0.99934	0.99575	1.00294
Diagnoses - main ICD10: K80 Cholelithiasis || id:ukb-a-559	genus.Streptococcus.id.1853	MR Egger	15	-0.00724924	0.00594983	0.244724	0.992777	0.981267	1.00442
Diagnoses - main ICD10: K80 Cholelithiasis || id:ukb-a-559	genus.Streptococcus.id.1853	Weighted median	15	-0.00326135	0.00222904	0.143436	0.996744	0.992399	1.00111
Diagnoses - main ICD10: K80 Cholelithiasis || id:ukb-a-559	genus.Streptococcus.id.1853	Inverse variance weighted	15	-0.0026841	0.00168068	0.110259	0.997319	0.99404	1.00061
Diagnoses - main ICD10: K80 Cholelithiasis || id:ukb-a-559	genus..Eubacteriumbrachygroup.id.11296	MR Egger	9	0.00135445	0.00421103	0.757115	1.00136	0.993125	1.00965
Diagnoses - main ICD10: K80 Cholelithiasis || id:ukb-a-559	genus..Eubacteriumbrachygroup.id.11296	Weighted median	9	-0.00110811	0.00142343	0.436285	0.998893	0.99611	1.00168
Diagnoses - main ICD10: K80 Cholelithiasis || id:ukb-a-559	genus..Eubacteriumbrachygroup.id.11296	Inverse variance weighted	9	-0.00107842	0.00111316	0.332648	0.998922	0.996745	1.0011
Diagnoses - main ICD10: K80 Cholelithiasis || id:ukb-a-559	genus.LachnospiraceaeNC2004group.id.11316	MR Egger	9	-0.00616875	0.00571911	0.316516	0.99385	0.982772	1.00505
Diagnoses - main ICD10: K80 Cholelithiasis || id:ukb-a-559	genus.LachnospiraceaeNC2004group.id.11316	Weighted median	9	-0.000634409	0.00194161	0.743862	0.999366	0.99557	1.00318
Diagnoses - main ICD10: K80 Cholelithiasis || id:ukb-a-559	genus.LachnospiraceaeNC2004group.id.11316	Inverse variance weighted	9	-0.000261418	0.00139089	0.850916	0.999739	0.997017	1.00247
Diagnoses - main ICD10: K80 Cholelithiasis || id:ukb-a-559	family.Coriobacteriaceae.id.811	MR Egger	13	0.0151217	0.0115324	0.21649	1.01524	0.992546	1.03845
Diagnoses - main ICD10: K80 Cholelithiasis || id:ukb-a-559	family.Coriobacteriaceae.id.811	Weighted median	13	0.00269885	0.00270953	0.319223	1.0027	0.997392	1.00804
Diagnoses - main ICD10: K80 Cholelithiasis || id:ukb-a-559	family.Coriobacteriaceae.id.811	Inverse variance weighted	13	0.00484084	0.00255736	0.0583708	1.00485	0.999828	1.0099
Diagnoses - main ICD10: K80 Cholelithiasis || id:ukb-a-559	genus.Prevotella7.id.11182	MR Egger	11	0.00618641	0.0059594	0.326311	1.00621	0.994521	1.01803
Diagnoses - main ICD10: K80 Cholelithiasis || id:ukb-a-559	genus.Prevotella7.id.11182	Weighted median	11	-0.000618674	0.00133259	0.642459	0.999382	0.996775	1.002
Diagnoses - main ICD10: K80 Cholelithiasis || id:ukb-a-559	genus.Prevotella7.id.11182	Inverse variance weighted	11	0.000489956	0.000996238	0.622856	1.00049	0.998538	1.00245
Diagnoses - main ICD10: K80 Cholelithiasis || id:ukb-a-559	genus.ErysipelotrichaceaeUCG003.id.11384	MR Egger	14	0.000748558	0.00416453	0.860351	1.00075	0.992614	1.00895
Diagnoses - main ICD10: K80 Cholelithiasis || id:ukb-a-559	genus.ErysipelotrichaceaeUCG003.id.11384	Weighted median	14	0.000227405	0.0020655	0.912333	1.00023	0.996186	1.00428
Diagnoses - main ICD10: K80 Cholelithiasis || id:ukb-a-559	genus.ErysipelotrichaceaeUCG003.id.11384	Inverse variance weighted	14	-0.000661097	0.00157336	0.674354	0.999339	0.996262	1.00243
Diagnoses - main ICD10: K80 Cholelithiasis || id:ukb-a-559	genus.unknowngenus.id.2071	MR Egger	15	-0.00462233	0.00733335	0.53941	0.995388	0.981184	1.0098
Diagnoses - main ICD10: K80 Cholelithiasis || id:ukb-a-559	genus.unknowngenus.id.2071	Weighted median	15	-0.00147961	0.00199764	0.458889	0.998521	0.99462	1.00244
Diagnoses - main ICD10: K80 Cholelithiasis || id:ukb-a-559	genus.unknowngenus.id.2071	Inverse variance weighted	15	-0.00138289	0.00153104	0.366401	0.998618	0.995626	1.00162
Diagnoses - main ICD10: K80 Cholelithiasis || id:ukb-a-559	family.FamilyXIII.id.1957	MR Egger	9	0.00472017	0.00794777	0.571265	1.00473	0.989201	1.02051
Diagnoses - main ICD10: K80 Cholelithiasis || id:ukb-a-559	family.FamilyXIII.id.1957	Weighted median	9	0.00130142	0.00295501	0.65964	1.0013	0.99552	1.00712
Diagnoses - main ICD10: K80 Cholelithiasis || id:ukb-a-559	family.FamilyXIII.id.1957	Inverse variance weighted	9	0.000776298	0.00219343	0.723399	1.00078	0.996483	1.00509
Diagnoses - main ICD10: K80 Cholelithiasis || id:ukb-a-559	family.Peptococcaceae.id.2024	MR Egger	9	0.00338086	0.00391392	0.416309	1.00339	0.995719	1.01111
Diagnoses - main ICD10: K80 Cholelithiasis || id:ukb-a-559	family.Peptococcaceae.id.2024	Weighted median	9	0.00298443	0.00206697	0.148776	1.00299	0.998934	1.00706
Diagnoses - main ICD10: K80 Cholelithiasis || id:ukb-a-559	family.Peptococcaceae.id.2024	Inverse variance weighted	9	0.00118636	0.00156281	0.447783	1.00119	0.998125	1.00426
Diagnoses - main ICD10: K80 Cholelithiasis || id:ukb-a-559	genus.unknowngenus.id.1000005472	MR Egger	13	-0.00216912	0.00506799	0.676907	0.997833	0.987971	1.00779
Diagnoses - main ICD10: K80 Cholelithiasis || id:ukb-a-559	genus.unknowngenus.id.1000005472	Weighted median	13	0.0016871	0.00208865	0.419236	1.00169	0.997596	1.0058
Diagnoses - main ICD10: K80 Cholelithiasis || id:ukb-a-559	genus.unknowngenus.id.1000005472	Inverse variance weighted	13	0.000565446	0.0016167	0.726524	1.00057	0.9974	1.00374
Diagnoses - main ICD10: K80 Cholelithiasis || id:ukb-a-559	family.Rikenellaceae.id.967	MR Egger	18	-0.00216823	0.00484213	0.660312	0.997834	0.988409	1.00735
Diagnoses - main ICD10: K80 Cholelithiasis || id:ukb-a-559	family.Rikenellaceae.id.967	Weighted median	18	0.00114012	0.00214832	0.595625	1.00114	0.996934	1.00537
Diagnoses - main ICD10: K80 Cholelithiasis || id:ukb-a-559	family.Rikenellaceae.id.967	Inverse variance weighted	18	0.000881391	0.00158342	0.577776	1.00088	0.99778	1.00399
Diagnoses - main ICD10: K80 Cholelithiasis || id:ukb-a-559	phylum.Bacteroidetes.id.905	MR Egger	13	0.00100121	0.00380482	0.797303	1.001	0.993565	1.00849
Diagnoses - main ICD10: K80 Cholelithiasis || id:ukb-a-559	phylum.Bacteroidetes.id.905	Weighted median	13	0.0012458	0.00249638	0.617749	1.00125	0.99636	1.00616
Diagnoses - main ICD10: K80 Cholelithiasis || id:ukb-a-559	phylum.Bacteroidetes.id.905	Inverse variance weighted	13	-0.000380014	0.0017736	0.830343	0.99962	0.996151	1.0031
Diagnoses - main ICD10: K80 Cholelithiasis || id:ukb-a-559	genus.unknowngenus.id.1000001215	MR Egger	8	0.00428366	0.00425612	0.353039	1.00429	0.99595	1.01271
Diagnoses - main ICD10: K80 Cholelithiasis || id:ukb-a-559	genus.unknowngenus.id.1000001215	Weighted median	8	0.00061622	0.0017887	0.730464	1.00062	0.997115	1.00413
Diagnoses - main ICD10: K80 Cholelithiasis || id:ukb-a-559	genus.unknowngenus.id.1000001215	Inverse variance weighted	8	0.00112491	0.00137822	0.414381	1.00113	0.998425	1.00383
Diagnoses - main ICD10: K80 Cholelithiasis || id:ukb-a-559	order.Verrucomicrobiales.id.4030	MR Egger	10	0.0057139	0.00666141	0.415981	1.00573	0.992684	1.01895
Diagnoses - main ICD10: K80 Cholelithiasis || id:ukb-a-559	order.Verrucomicrobiales.id.4030	Weighted median	10	-0.000575171	0.00241339	0.811629	0.999425	0.994709	1.00416
Diagnoses - main ICD10: K80 Cholelithiasis || id:ukb-a-559	order.Verrucomicrobiales.id.4030	Inverse variance weighted	10	-0.000259798	0.00195323	0.894186	0.99974	0.99592	1.00357
Diagnoses - main ICD10: K80 Cholelithiasis || id:ukb-a-559	genus.Intestinimonas.id.2062	MR Egger	16	9.42e-05	0.00320123	0.976934	1.00009	0.993839	1.00639
Diagnoses - main ICD10: K80 Cholelithiasis || id:ukb-a-559	genus.Intestinimonas.id.2062	Weighted median	16	0.000559584	0.00182477	0.759102	1.00056	0.996988	1.00414
Diagnoses - main ICD10: K80 Cholelithiasis || id:ukb-a-559	genus.Intestinimonas.id.2062	Inverse variance weighted	16	-0.000100753	0.00130844	0.938622	0.999899	0.997338	1.00247
Diagnoses - main ICD10: K80 Cholelithiasis || id:ukb-a-559	genus.Lactococcus.id.1851	MR Egger	9	0.0056117	0.00480065	0.280687	1.00563	0.99621	1.01513
Diagnoses - main ICD10: K80 Cholelithiasis || id:ukb-a-559	genus.Lactococcus.id.1851	Weighted median	9	8.24e-05	0.00140368	0.953191	1.00008	0.997335	1.00284
Diagnoses - main ICD10: K80 Cholelithiasis || id:ukb-a-559	genus.Lactococcus.id.1851	Inverse variance weighted	9	0.000716152	0.00113254	0.527165	1.00072	0.998497	1.00294
Diagnoses - main ICD10: K80 Cholelithiasis || id:ukb-a-559	genus.Roseburia.id.2012	MR Egger	13	-0.00403456	0.00674482	0.561839	0.995974	0.982894	1.00923
Diagnoses - main ICD10: K80 Cholelithiasis || id:ukb-a-559	genus.Roseburia.id.2012	Weighted median	13	0.000278601	0.00267436	0.917031	1.00028	0.995049	1.00554
Diagnoses - main ICD10: K80 Cholelithiasis || id:ukb-a-559	genus.Roseburia.id.2012	Inverse variance weighted	13	-0.000681341	0.00227134	0.764198	0.999319	0.99488	1.00378
Diagnoses - main ICD10: K80 Cholelithiasis || id:ukb-a-559	genus.unknowngenus.id.1868	MR Egger	12	0.00179305	0.00440294	0.692413	1.00179	0.993187	1.01048
Diagnoses - main ICD10: K80 Cholelithiasis || id:ukb-a-559	genus.unknowngenus.id.1868	Weighted median	12	0.000686	0.00185989	0.712248	1.00069	0.997045	1.00434
Diagnoses - main ICD10: K80 Cholelithiasis || id:ukb-a-559	genus.unknowngenus.id.1868	Inverse variance weighted	12	0.00145564	0.0014221	0.306029	1.00146	0.998669	1.00425
Diagnoses - main ICD10: K80 Cholelithiasis || id:ukb-a-559	order.Selenomonadales.id.2165	MR Egger	11	-0.00288758	0.00833855	0.737081	0.997117	0.980953	1.01355
Diagnoses - main ICD10: K80 Cholelithiasis || id:ukb-a-559	order.Selenomonadales.id.2165	Weighted median	11	0.00324755	0.00305073	0.287095	1.00325	0.997272	1.00927
Diagnoses - main ICD10: K80 Cholelithiasis || id:ukb-a-559	order.Selenomonadales.id.2165	Inverse variance weighted	11	0.00391487	0.00269504	0.14633	1.00392	0.998634	1.00924
Diagnoses - main ICD10: K80 Cholelithiasis || id:ukb-a-559	family.Erysipelotrichaceae.id.2149	MR Egger	13	0.000692752	0.00822885	0.934421	1.00069	0.984683	1.01696
Diagnoses - main ICD10: K80 Cholelithiasis || id:ukb-a-559	family.Erysipelotrichaceae.id.2149	Weighted median	13	0.000553127	0.00268536	0.836808	1.00055	0.995301	1.00583
Diagnoses - main ICD10: K80 Cholelithiasis || id:ukb-a-559	family.Erysipelotrichaceae.id.2149	Inverse variance weighted	13	0.000300653	0.00194671	0.877262	1.0003	0.996491	1.00412
Diagnoses - main ICD10: K80 Cholelithiasis || id:ukb-a-559	genus.Faecalibacterium.id.2057	MR Egger	10	0.00112666	0.00352514	0.757452	1.00113	0.994234	1.00807
Diagnoses - main ICD10: K80 Cholelithiasis || id:ukb-a-559	genus.Faecalibacterium.id.2057	Weighted median	10	0.00122921	0.00231382	0.595249	1.00123	0.9967	1.00578
Diagnoses - main ICD10: K80 Cholelithiasis || id:ukb-a-559	genus.Faecalibacterium.id.2057	Inverse variance weighted	10	0.00149347	0.00178122	0.401777	1.00149	0.998004	1.005
Diagnoses - main ICD10: K80 Cholelithiasis || id:ukb-a-559	genus.RuminococcaceaeUCG002.id.11360	MR Egger	19	0.000417718	0.00448809	0.926934	1.00042	0.991656	1.00926
Diagnoses - main ICD10: K80 Cholelithiasis || id:ukb-a-559	genus.RuminococcaceaeUCG002.id.11360	Weighted median	19	-0.000983431	0.00206912	0.63458	0.999017	0.994974	1.00308
Diagnoses - main ICD10: K80 Cholelithiasis || id:ukb-a-559	genus.RuminococcaceaeUCG002.id.11360	Inverse variance weighted	19	0.000604113	0.00157931	0.702079	1.0006	0.997512	1.00371
Diagnoses - main ICD10: K80 Cholelithiasis || id:ukb-a-559	genus.Olsenella.id.822	MR Egger	9	-0.000545593	0.00423482	0.901112	0.999455	0.991193	1.00778
Diagnoses - main ICD10: K80 Cholelithiasis || id:ukb-a-559	genus.Olsenella.id.822	Weighted median	9	0.00174018	0.00147173	0.237044	1.00174	0.998856	1.00464
Diagnoses - main ICD10: K80 Cholelithiasis || id:ukb-a-559	genus.Olsenella.id.822	Inverse variance weighted	9	0.000699079	0.00108451	0.519184	1.0007	0.998574	1.00283
Diagnoses - main ICD10: K80 Cholelithiasis || id:ukb-a-559	family.Bifidobacteriaceae.id.433	MR Egger	11	-0.00169023	0.00674697	0.807813	0.998311	0.985196	1.0116
Diagnoses - main ICD10: K80 Cholelithiasis || id:ukb-a-559	family.Bifidobacteriaceae.id.433	Weighted median	11	-0.00124857	0.00252681	0.621215	0.998752	0.993818	1.00371
Diagnoses - main ICD10: K80 Cholelithiasis || id:ukb-a-559	family.Bifidobacteriaceae.id.433	Inverse variance weighted	11	0.000842713	0.00180919	0.641361	1.00084	0.9973	1.0044
Diagnoses - main ICD10: K80 Cholelithiasis || id:ukb-a-559	order.Burkholderiales.id.2874	MR Egger	11	-0.00857526	0.00675741	0.23627	0.991461	0.978417	1.00468
Diagnoses - main ICD10: K80 Cholelithiasis || id:ukb-a-559	order.Burkholderiales.id.2874	Weighted median	11	-0.000322973	0.00280777	0.908423	0.999677	0.994191	1.00519
Diagnoses - main ICD10: K80 Cholelithiasis || id:ukb-a-559	order.Burkholderiales.id.2874	Inverse variance weighted	11	-0.000650561	0.00203509	0.749217	0.99935	0.995371	1.00334
Diagnoses - main ICD10: K80 Cholelithiasis || id:ukb-a-559	order.Erysipelotrichales.id.2148	MR Egger	13	0.000692752	0.00822885	0.934421	1.00069	0.984683	1.01696
Diagnoses - main ICD10: K80 Cholelithiasis || id:ukb-a-559	order.Erysipelotrichales.id.2148	Weighted median	13	0.000553127	0.00262072	0.832841	1.00055	0.995427	1.00571
Diagnoses - main ICD10: K80 Cholelithiasis || id:ukb-a-559	order.Erysipelotrichales.id.2148	Inverse variance weighted	13	0.000300653	0.00194671	0.877262	1.0003	0.996491	1.00412
Diagnoses - main ICD10: K80 Cholelithiasis || id:ukb-a-559	genus.LachnospiraceaeND3007group.id.11317	MR Egger	3	0.00157802	0.0958743	0.989523	1.00158	0.829995	1.20863
Diagnoses - main ICD10: K80 Cholelithiasis || id:ukb-a-559	genus.LachnospiraceaeND3007group.id.11317	Weighted median	3	-0.00542667	0.00506096	0.283603	0.994588	0.984771	1.0045
Diagnoses - main ICD10: K80 Cholelithiasis || id:ukb-a-559	genus.LachnospiraceaeND3007group.id.11317	Inverse variance weighted	3	-0.00463059	0.00404117	0.251856	0.99538	0.987527	1.0033
Diagnoses - main ICD10: K80 Cholelithiasis || id:ukb-a-559	class.Bacilli.id.1673	MR Egger	18	0.00106237	0.00413546	0.800535	1.00106	0.992982	1.00921
Diagnoses - main ICD10: K80 Cholelithiasis || id:ukb-a-559	class.Bacilli.id.1673	Weighted median	18	0.00152982	0.00210272	0.466893	1.00153	0.997412	1.00567
Diagnoses - main ICD10: K80 Cholelithiasis || id:ukb-a-559	class.Bacilli.id.1673	Inverse variance weighted	18	0.00262782	0.00153366	0.0866328	1.00263	0.999622	1.00565
Diagnoses - main ICD10: K80 Cholelithiasis || id:ukb-a-559	genus.Flavonifractor.id.2059	MR Egger	5	0.000358387	0.0097574	0.973008	1.00036	0.981409	1.01967
Diagnoses - main ICD10: K80 Cholelithiasis || id:ukb-a-559	genus.Flavonifractor.id.2059	Weighted median	5	-0.00146603	0.00318207	0.645002	0.998535	0.992327	1.00478
Diagnoses - main ICD10: K80 Cholelithiasis || id:ukb-a-559	genus.Flavonifractor.id.2059	Inverse variance weighted	5	0.000754961	0.002329	0.74582	1.00076	0.996197	1.00533
Diagnoses - main ICD10: K80 Cholelithiasis || id:ukb-a-559	genus.Allisonella.id.2174	MR Egger	7	0.00241392	0.00881565	0.795173	1.00242	0.985245	1.01989
Diagnoses - main ICD10: K80 Cholelithiasis || id:ukb-a-559	genus.Allisonella.id.2174	Weighted median	7	-0.000241805	0.0014789	0.870122	0.999758	0.996864	1.00266
Diagnoses - main ICD10: K80 Cholelithiasis || id:ukb-a-559	genus.Allisonella.id.2174	Inverse variance weighted	7	0.000324987	0.00126562	0.797348	1.00033	0.997847	1.00281
Diagnoses - main ICD10: K80 Cholelithiasis || id:ukb-a-559	genus.unknowngenus.id.2755	MR Egger	12	-0.00171357	0.0059501	0.779235	0.998288	0.986713	1.01
Diagnoses - main ICD10: K80 Cholelithiasis || id:ukb-a-559	genus.unknowngenus.id.2755	Weighted median	12	-0.00343012	0.00185976	0.0651267	0.996576	0.99295	1.00022
Diagnoses - main ICD10: K80 Cholelithiasis || id:ukb-a-559	genus.unknowngenus.id.2755	Inverse variance weighted	12	-0.00212574	0.00143834	0.139431	0.997877	0.995067	1.00069
Diagnoses - main ICD10: K80 Cholelithiasis || id:ukb-a-559	genus.Ruminiclostridium9.id.11357	MR Egger	9	-0.00485958	0.00965493	0.630184	0.995152	0.976497	1.01416
Diagnoses - main ICD10: K80 Cholelithiasis || id:ukb-a-559	genus.Ruminiclostridium9.id.11357	Weighted median	9	0.00204663	0.00305678	0.503153	1.00205	0.996063	1.00807
Diagnoses - main ICD10: K80 Cholelithiasis || id:ukb-a-559	genus.Ruminiclostridium9.id.11357	Inverse variance weighted	9	0.00170324	0.00228151	0.455339	1.0017	0.997235	1.00619
Diagnoses - main ICD10: K80 Cholelithiasis || id:ukb-a-559	family.Lactobacillaceae.id.1836	MR Egger	8	-0.00474624	0.00375138	0.252714	0.995265	0.987974	1.00261
Diagnoses - main ICD10: K80 Cholelithiasis || id:ukb-a-559	family.Lactobacillaceae.id.1836	Weighted median	8	0.000148333	0.0020122	0.941236	1.00015	0.996212	1.0041
Diagnoses - main ICD10: K80 Cholelithiasis || id:ukb-a-559	family.Lactobacillaceae.id.1836	Inverse variance weighted	8	4.69e-05	0.00147346	0.974598	1.00005	0.997163	1.00294
Diagnoses - main ICD10: K80 Cholelithiasis || id:ukb-a-559	genus.Clostridiumsensustricto1.id.1873	MR Egger	7	-0.00235869	0.00425246	0.60302	0.997644	0.989363	1.00599
Diagnoses - main ICD10: K80 Cholelithiasis || id:ukb-a-559	genus.Clostridiumsensustricto1.id.1873	Weighted median	7	-0.00228688	0.0024563	0.35184	0.997716	0.992924	1.00253
Diagnoses - main ICD10: K80 Cholelithiasis || id:ukb-a-559	genus.Clostridiumsensustricto1.id.1873	Inverse variance weighted	7	-0.00174066	0.0019579	0.373981	0.998261	0.994437	1.0021
Diagnoses - main ICD10: K80 Cholelithiasis || id:ukb-a-559	family.Clostridiaceae1.id.1869	MR Egger	10	-0.00481321	0.00544166	0.402221	0.995198	0.98464	1.00587
Diagnoses - main ICD10: K80 Cholelithiasis || id:ukb-a-559	family.Clostridiaceae1.id.1869	Weighted median	10	-0.000584358	0.00258113	0.820893	0.999416	0.994373	1.00448
Diagnoses - main ICD10: K80 Cholelithiasis || id:ukb-a-559	family.Clostridiaceae1.id.1869	Inverse variance weighted	10	-0.000863714	0.0019123	0.651513	0.999137	0.995399	1.00289
Diagnoses - main ICD10: K80 Cholelithiasis || id:ukb-a-559	genus.Eisenbergiella.id.11304	MR Egger	11	0.0126363	0.00950395	0.216368	1.01272	0.994026	1.03176
Diagnoses - main ICD10: K80 Cholelithiasis || id:ukb-a-559	genus.Eisenbergiella.id.11304	Weighted median	11	0.00137182	0.00160613	0.393039	1.00137	0.998225	1.00453
Diagnoses - main ICD10: K80 Cholelithiasis || id:ukb-a-559	genus.Eisenbergiella.id.11304	Inverse variance weighted	11	0.000993303	0.00121603	0.414019	1.00099	0.998611	1.00338
Diagnoses - main ICD10: K80 Cholelithiasis || id:ukb-a-559	genus.Ruminiclostridium6.id.11356	MR Egger	15	-0.00239304	0.00646915	0.717401	0.99761	0.98504	1.01034
Diagnoses - main ICD10: K80 Cholelithiasis || id:ukb-a-559	genus.Ruminiclostridium6.id.11356	Weighted median	15	0.00186663	0.00211446	0.377348	1.00187	0.997725	1.00603
Diagnoses - main ICD10: K80 Cholelithiasis || id:ukb-a-559	genus.Ruminiclostridium6.id.11356	Inverse variance weighted	15	0.00320935	0.00269837	0.234296	1.00321	0.997923	1.00853
Diagnoses - main ICD10: K80 Cholelithiasis || id:ukb-a-559	genus.FamilyXIIIAD3011group.id.11293	MR Egger	12	0.00469038	0.00806952	0.573941	1.0047	0.988936	1.02072
Diagnoses - main ICD10: K80 Cholelithiasis || id:ukb-a-559	genus.FamilyXIIIAD3011group.id.11293	Weighted median	12	0.00216613	0.00241857	0.370454	1.00217	0.997429	1.00693
Diagnoses - main ICD10: K80 Cholelithiasis || id:ukb-a-559	genus.FamilyXIIIAD3011group.id.11293	Inverse variance weighted	12	0.00343226	0.00179602	0.0559998	1.00344	0.999912	1.00698
Diagnoses - main ICD10: K80 Cholelithiasis || id:ukb-a-559	family.Methanobacteriaceae.id.121	MR Egger	10	-0.00481316	0.00465377	0.331269	0.995198	0.986162	1.00432
Diagnoses - main ICD10: K80 Cholelithiasis || id:ukb-a-559	family.Methanobacteriaceae.id.121	Weighted median	10	0.000170103	0.00132169	0.897595	1.00017	0.997583	1.00276
Diagnoses - main ICD10: K80 Cholelithiasis || id:ukb-a-559	family.Methanobacteriaceae.id.121	Inverse variance weighted	10	0.000260319	0.00113908	0.819231	1.00026	0.99803	1.0025
Diagnoses - main ICD10: K80 Cholelithiasis || id:ukb-a-559	family.Rhodospirillaceae.id.2717	MR Egger	15	-0.00388222	0.00623586	0.544338	0.996125	0.984024	1.00837
Diagnoses - main ICD10: K80 Cholelithiasis || id:ukb-a-559	family.Rhodospirillaceae.id.2717	Weighted median	15	-0.00344859	0.00177117	0.0515268	0.996557	0.993104	1.00002
Diagnoses - main ICD10: K80 Cholelithiasis || id:ukb-a-559	family.Rhodospirillaceae.id.2717	Inverse variance weighted	15	-0.00229762	0.00125912	0.0680332	0.997705	0.995246	1.00017
Diagnoses - main ICD10: K80 Cholelithiasis || id:ukb-a-559	phylum.Cyanobacteria.id.1500	MR Egger	7	-0.00423273	0.00514977	0.448525	0.995776	0.985776	1.00588
Diagnoses - main ICD10: K80 Cholelithiasis || id:ukb-a-559	phylum.Cyanobacteria.id.1500	Weighted median	7	-0.000552571	0.00201912	0.784339	0.999448	0.9955	1.00341
Diagnoses - main ICD10: K80 Cholelithiasis || id:ukb-a-559	phylum.Cyanobacteria.id.1500	Inverse variance weighted	7	-0.00187186	0.00158039	0.236243	0.99813	0.995043	1.00123
Diagnoses - main ICD10: K80 Cholelithiasis || id:ukb-a-559	class.Clostridia.id.1859	MR Egger	12	-0.00180886	0.0109936	0.872587	0.998193	0.976914	1.01993
Diagnoses - main ICD10: K80 Cholelithiasis || id:ukb-a-559	class.Clostridia.id.1859	Weighted median	12	-0.00037949	0.00281265	0.892673	0.999621	0.994125	1.00515
Diagnoses - main ICD10: K80 Cholelithiasis || id:ukb-a-559	class.Clostridia.id.1859	Inverse variance weighted	12	-0.00131118	0.00209136	0.530693	0.99869	0.994604	1.00279
Diagnoses - main ICD10: K80 Cholelithiasis || id:ukb-a-559	family.Peptostreptococcaceae.id.2042	MR Egger	11	0.00505492	0.00675496	0.473363	1.00507	0.991849	1.01846
Diagnoses - main ICD10: K80 Cholelithiasis || id:ukb-a-559	family.Peptostreptococcaceae.id.2042	Weighted median	11	0.00144553	0.00258877	0.576582	1.00145	0.996378	1.00654
Diagnoses - main ICD10: K80 Cholelithiasis || id:ukb-a-559	family.Peptostreptococcaceae.id.2042	Inverse variance weighted	11	0.00407394	0.00231953	0.0790259	1.00408	0.999528	1.00866
Diagnoses - main ICD10: K80 Cholelithiasis || id:ukb-a-559	family.Porphyromonadaceae.id.943	MR Egger	9	-0.012375	0.0098246	0.248188	0.987701	0.968864	1.0069
Diagnoses - main ICD10: K80 Cholelithiasis || id:ukb-a-559	family.Porphyromonadaceae.id.943	Weighted median	9	0.00167013	0.00304138	0.582911	1.00167	0.995718	1.00766
Diagnoses - main ICD10: K80 Cholelithiasis || id:ukb-a-559	family.Porphyromonadaceae.id.943	Inverse variance weighted	9	0.00159126	0.00237316	0.502524	1.00159	0.996945	1.00626
Diagnoses - main ICD10: K80 Cholelithiasis || id:ukb-a-559	genus.Marvinbryantia.id.2005	MR Egger	10	0.000968166	0.00737136	0.898748	1.00097	0.986611	1.01554
Diagnoses - main ICD10: K80 Cholelithiasis || id:ukb-a-559	genus.Marvinbryantia.id.2005	Weighted median	10	0.00363926	0.00249259	0.144281	1.00365	0.998755	1.00856
Diagnoses - main ICD10: K80 Cholelithiasis || id:ukb-a-559	genus.Marvinbryantia.id.2005	Inverse variance weighted	10	0.00188087	0.00179171	0.293827	1.00188	0.99837	1.00541
Diagnoses - main ICD10: K80 Cholelithiasis || id:ukb-a-559	family.Verrucomicrobiaceae.id.4036	MR Egger	10	0.00568386	0.00666458	0.418545	1.0057	0.992648	1.01892
Diagnoses - main ICD10: K80 Cholelithiasis || id:ukb-a-559	family.Verrucomicrobiaceae.id.4036	Weighted median	10	-0.000576709	0.00250573	0.81797	0.999423	0.994527	1.00434
Diagnoses - main ICD10: K80 Cholelithiasis || id:ukb-a-559	family.Verrucomicrobiaceae.id.4036	Inverse variance weighted	10	-0.000262341	0.00195363	0.893178	0.999738	0.995917	1.00357
Diagnoses - main ICD10: K80 Cholelithiasis || id:ukb-a-559	class.Verrucomicrobiae.id.4029	MR Egger	10	0.0057139	0.00666141	0.415981	1.00573	0.992684	1.01895
Diagnoses - main ICD10: K80 Cholelithiasis || id:ukb-a-559	class.Verrucomicrobiae.id.4029	Weighted median	10	-0.000575171	0.00245427	0.814709	0.999425	0.994629	1.00424
Diagnoses - main ICD10: K80 Cholelithiasis || id:ukb-a-559	class.Verrucomicrobiae.id.4029	Inverse variance weighted	10	-0.000259798	0.00195323	0.894186	0.99974	0.99592	1.00357
Diagnoses - main ICD10: K80 Cholelithiasis || id:ukb-a-559	genus.Senegalimassilia.id.11160	MR Egger	5	-0.00460498	0.00799311	0.604914	0.995406	0.979933	1.01112
Diagnoses - main ICD10: K80 Cholelithiasis || id:ukb-a-559	genus.Senegalimassilia.id.11160	Weighted median	5	7.22e-06	0.00255511	0.997745	1.00001	0.995012	1.00503
Diagnoses - main ICD10: K80 Cholelithiasis || id:ukb-a-559	genus.Senegalimassilia.id.11160	Inverse variance weighted	5	0.000725472	0.00220589	0.742247	1.00073	0.996408	1.00506
Diagnoses - main ICD10: K80 Cholelithiasis || id:ukb-a-559	genus.unknowngenus.id.2041	MR Egger	12	-0.00302586	0.00390386	0.456222	0.996979	0.989379	1.00464
Diagnoses - main ICD10: K80 Cholelithiasis || id:ukb-a-559	genus.unknowngenus.id.2041	Weighted median	12	0.00155868	0.00176232	0.376454	1.00156	0.998106	1.00503
Diagnoses - main ICD10: K80 Cholelithiasis || id:ukb-a-559	genus.unknowngenus.id.2041	Inverse variance weighted	12	0.00182202	0.00131052	0.164437	1.00182	0.999254	1.0044
Diagnoses - main ICD10: K80 Cholelithiasis || id:ukb-a-559	genus.Holdemanella.id.11393	MR Egger	11	-0.00221953	0.00367182	0.560455	0.997783	0.990628	1.00499
Diagnoses - main ICD10: K80 Cholelithiasis || id:ukb-a-559	genus.Holdemanella.id.11393	Weighted median	11	-0.00145884	0.00168157	0.385642	0.998542	0.995257	1.00184
Diagnoses - main ICD10: K80 Cholelithiasis || id:ukb-a-559	genus.Holdemanella.id.11393	Inverse variance weighted	11	-0.000870516	0.00128115	0.496832	0.99913	0.996624	1.00164
Diagnoses - main ICD10: K80 Cholelithiasis || id:ukb-a-559	genus.Lachnospira.id.2004	MR Egger	6	0.0132593	0.0166421	0.470219	1.01335	0.980827	1.04695
Diagnoses - main ICD10: K80 Cholelithiasis || id:ukb-a-559	genus.Lachnospira.id.2004	Weighted median	6	-0.00165525	0.00336523	0.622812	0.998346	0.991783	1.00495
Diagnoses - main ICD10: K80 Cholelithiasis || id:ukb-a-559	genus.Lachnospira.id.2004	Inverse variance weighted	6	-0.00192314	0.00277787	0.488743	0.998079	0.992659	1.00353
Diagnoses - main ICD10: K80 Cholelithiasis || id:ukb-a-559	class.Erysipelotrichia.id.2147	MR Egger	13	0.000692752	0.00822885	0.934421	1.00069	0.984683	1.01696
Diagnoses - main ICD10: K80 Cholelithiasis || id:ukb-a-559	class.Erysipelotrichia.id.2147	Weighted median	13	0.000553127	0.00264747	0.834506	1.00055	0.995375	1.00576
Diagnoses - main ICD10: K80 Cholelithiasis || id:ukb-a-559	class.Erysipelotrichia.id.2147	Inverse variance weighted	13	0.000300653	0.00194671	0.877262	1.0003	0.996491	1.00412
Diagnoses - main ICD10: K80 Cholelithiasis || id:ukb-a-559	order.Gastranaerophilales.id.1591	MR Egger	8	0.00428366	0.00425612	0.353039	1.00429	0.99595	1.01271
Diagnoses - main ICD10: K80 Cholelithiasis || id:ukb-a-559	order.Gastranaerophilales.id.1591	Weighted median	8	0.00061622	0.00178267	0.729588	1.00062	0.997126	1.00412
Diagnoses - main ICD10: K80 Cholelithiasis || id:ukb-a-559	order.Gastranaerophilales.id.1591	Inverse variance weighted	8	0.00112491	0.00137822	0.414381	1.00113	0.998425	1.00383
Diagnoses - main ICD10: K80 Cholelithiasis || id:ukb-a-559	class.Methanobacteria.id.119	MR Egger	10	-0.00481316	0.00465377	0.331269	0.995198	0.986162	1.00432
Diagnoses - main ICD10: K80 Cholelithiasis || id:ukb-a-559	class.Methanobacteria.id.119	Weighted median	10	0.000170103	0.00133931	0.898935	1.00017	0.997548	1.0028
Diagnoses - main ICD10: K80 Cholelithiasis || id:ukb-a-559	class.Methanobacteria.id.119	Inverse variance weighted	10	0.000260319	0.00113908	0.819231	1.00026	0.99803	1.0025
Diagnoses - main ICD10: K80 Cholelithiasis || id:ukb-a-559	genus..Eubacteriumfissicatenagroup.id.14373	MR Egger	9	0.00781568	0.00601102	0.234695	1.00785	0.996042	1.01979
Diagnoses - main ICD10: K80 Cholelithiasis || id:ukb-a-559	genus..Eubacteriumfissicatenagroup.id.14373	Weighted median	9	-0.000764765	0.00150669	0.611749	0.999236	0.996289	1.00219
Diagnoses - main ICD10: K80 Cholelithiasis || id:ukb-a-559	genus..Eubacteriumfissicatenagroup.id.14373	Inverse variance weighted	9	-0.000988901	0.00120988	0.413725	0.999012	0.996645	1.00138
Diagnoses - main ICD10: K80 Cholelithiasis || id:ukb-a-559	class.Negativicutes.id.2164	MR Egger	11	-0.00288758	0.00833855	0.737081	0.997117	0.980953	1.01355
Diagnoses - main ICD10: K80 Cholelithiasis || id:ukb-a-559	class.Negativicutes.id.2164	Weighted median	11	0.00324755	0.00299415	0.278084	1.00325	0.997382	1.00916
Diagnoses - main ICD10: K80 Cholelithiasis || id:ukb-a-559	class.Negativicutes.id.2164	Inverse variance weighted	11	0.00391487	0.00269504	0.14633	1.00392	0.998634	1.00924
Diagnoses - main ICD10: K80 Cholelithiasis || id:ukb-a-559	genus.Haemophilus.id.3698	MR Egger	9	0.00416202	0.0032425	0.240142	1.00417	0.997809	1.01057
Diagnoses - main ICD10: K80 Cholelithiasis || id:ukb-a-559	genus.Haemophilus.id.3698	Weighted median	9	0.00157074	0.00186846	0.400538	1.00157	0.997911	1.00525
Diagnoses - main ICD10: K80 Cholelithiasis || id:ukb-a-559	genus.Haemophilus.id.3698	Inverse variance weighted	9	0.000308236	0.00139003	0.82451	1.00031	0.997587	1.00304
Diagnoses - main ICD10: K80 Cholelithiasis || id:ukb-a-559	genus..Eubacteriumxylanophilumgroup.id.14375	MR Egger	8	-0.00451262	0.0118702	0.716917	0.995498	0.972604	1.01893
Diagnoses - main ICD10: K80 Cholelithiasis || id:ukb-a-559	genus..Eubacteriumxylanophilumgroup.id.14375	Weighted median	8	-0.00624563	0.00327962	0.056861	0.993774	0.987406	1.00018
Diagnoses - main ICD10: K80 Cholelithiasis || id:ukb-a-559	genus..Eubacteriumxylanophilumgroup.id.14375	Inverse variance weighted	8	-0.00322758	0.00350523	0.35716	0.996778	0.989953	1.00365
Diagnoses - main ICD10: K80 Cholelithiasis || id:ukb-a-559	class.Betaproteobacteria.id.2867	MR Egger	12	-0.00833342	0.0068911	0.254361	0.991701	0.978397	1.00519
Diagnoses - main ICD10: K80 Cholelithiasis || id:ukb-a-559	class.Betaproteobacteria.id.2867	Weighted median	12	-0.000840087	0.00249839	0.736682	0.99916	0.994279	1.00407
Diagnoses - main ICD10: K80 Cholelithiasis || id:ukb-a-559	class.Betaproteobacteria.id.2867	Inverse variance weighted	12	-0.000510174	0.00196625	0.795275	0.99949	0.995645	1.00335
Diagnoses - main ICD10: K80 Cholelithiasis || id:ukb-a-559	genus.LachnospiraceaeNK4A136group.id.11319	MR Egger	14	0.00523119	0.00316317	0.124074	1.00524	0.999032	1.0115
Diagnoses - main ICD10: K80 Cholelithiasis || id:ukb-a-559	genus.LachnospiraceaeNK4A136group.id.11319	Weighted median	14	0.00288078	0.00212555	0.175318	1.00288	0.998716	1.00707
Diagnoses - main ICD10: K80 Cholelithiasis || id:ukb-a-559	genus.LachnospiraceaeNK4A136group.id.11319	Inverse variance weighted	14	0.00197456	0.0015558	0.204385	1.00198	0.998926	1.00504
Diagnoses - main ICD10: K80 Cholelithiasis || id:ukb-a-559	genus.Fusicatenibacter.id.11305	MR Egger	17	-0.00268486	0.00677359	0.697412	0.997319	0.984166	1.01065
Diagnoses - main ICD10: K80 Cholelithiasis || id:ukb-a-559	genus.Fusicatenibacter.id.11305	Weighted median	17	-0.000187279	0.00227765	0.934468	0.999813	0.995359	1.00429
Diagnoses - main ICD10: K80 Cholelithiasis || id:ukb-a-559	genus.Fusicatenibacter.id.11305	Inverse variance weighted	17	-0.00124503	0.00166812	0.455448	0.998756	0.995496	1.00203
Diagnoses - main ICD10: K80 Cholelithiasis || id:ukb-a-559	family.unknownfamily.id.1000001214	MR Egger	8	0.00428366	0.00425612	0.353039	1.00429	0.99595	1.01271
Diagnoses - main ICD10: K80 Cholelithiasis || id:ukb-a-559	family.unknownfamily.id.1000001214	Weighted median	8	0.00061622	0.00172906	0.721548	1.00062	0.997231	1.00401
Diagnoses - main ICD10: K80 Cholelithiasis || id:ukb-a-559	family.unknownfamily.id.1000001214	Inverse variance weighted	8	0.00112491	0.00137822	0.414381	1.00113	0.998425	1.00383
Diagnoses - main ICD10: K80 Cholelithiasis || id:ukb-a-559	order.Bacteroidales.id.913	MR Egger	15	0.000866028	0.00373568	0.820282	1.00087	0.993565	1.00822
Diagnoses - main ICD10: K80 Cholelithiasis || id:ukb-a-559	order.Bacteroidales.id.913	Weighted median	15	0.00141306	0.00246294	0.566153	1.00141	0.996592	1.00626
Diagnoses - main ICD10: K80 Cholelithiasis || id:ukb-a-559	order.Bacteroidales.id.913	Inverse variance weighted	15	-0.000677574	0.00169426	0.689213	0.999323	0.99601	1.00265
Diagnoses - main ICD10: K80 Cholelithiasis || id:ukb-a-559	phylum.Lentisphaerae.id.2238	MR Egger	9	0.0027629	0.0043586	0.546297	1.00277	0.994237	1.01137
Diagnoses - main ICD10: K80 Cholelithiasis || id:ukb-a-559	phylum.Lentisphaerae.id.2238	Weighted median	9	0.00089465	0.00148712	0.54744	1.0009	0.997982	1.00382
Diagnoses - main ICD10: K80 Cholelithiasis || id:ukb-a-559	phylum.Lentisphaerae.id.2238	Inverse variance weighted	9	-5.56e-07	0.00116648	0.999619	0.999999	0.997716	1.00229
Diagnoses - main ICD10: K80 Cholelithiasis || id:ukb-a-559	genus..Eubacteriumoxidoreducensgroup.id.11339	MR Egger	5	-0.000645368	0.00759902	0.937669	0.999355	0.984581	1.01435
Diagnoses - main ICD10: K80 Cholelithiasis || id:ukb-a-559	genus..Eubacteriumoxidoreducensgroup.id.11339	Weighted median	5	0.003242	0.00223094	0.146168	1.00325	0.99887	1.00764
Diagnoses - main ICD10: K80 Cholelithiasis || id:ukb-a-559	genus..Eubacteriumoxidoreducensgroup.id.11339	Inverse variance weighted	5	0.00129113	0.00204463	0.527731	1.00129	0.997287	1.00531
Diagnoses - main ICD10: K80 Cholelithiasis || id:ukb-a-559	family.Lachnospiraceae.id.1987	MR Egger	16	0.00369245	0.00394645	0.365319	1.0037	0.995966	1.01149
Diagnoses - main ICD10: K80 Cholelithiasis || id:ukb-a-559	family.Lachnospiraceae.id.1987	Weighted median	16	0.00231725	0.00228993	0.311571	1.00232	0.997831	1.00683
Diagnoses - main ICD10: K80 Cholelithiasis || id:ukb-a-559	family.Lachnospiraceae.id.1987	Inverse variance weighted	16	0.00135468	0.00164025	0.408864	1.00136	0.998142	1.00458
Diagnoses - main ICD10: K80 Cholelithiasis || id:ukb-a-559	genus.Coprococcus1.id.11301	MR Egger	12	0.00533639	0.00411093	0.223393	1.00535	0.997283	1.01348
Diagnoses - main ICD10: K80 Cholelithiasis || id:ukb-a-559	genus.Coprococcus1.id.11301	Weighted median	12	0.000470914	0.00238121	0.843231	1.00047	0.995813	1.00515
Diagnoses - main ICD10: K80 Cholelithiasis || id:ukb-a-559	genus.Coprococcus1.id.11301	Inverse variance weighted	12	0.000687854	0.00175239	0.694671	1.00069	0.997257	1.00413
Diagnoses - main ICD10: K80 Cholelithiasis || id:ukb-a-559	genus.Coprococcus3.id.11303	MR Egger	7	-0.00858575	0.008765	0.372295	0.991451	0.974564	1.00863
Diagnoses - main ICD10: K80 Cholelithiasis || id:ukb-a-559	genus.Coprococcus3.id.11303	Weighted median	7	-0.00040914	0.00323459	0.899345	0.999591	0.993274	1.00595
Diagnoses - main ICD10: K80 Cholelithiasis || id:ukb-a-559	genus.Coprococcus3.id.11303	Inverse variance weighted	7	0.00146996	0.00273878	0.591459	1.00147	0.99611	1.00686
Diagnoses - main ICD10: K80 Cholelithiasis || id:ukb-a-559	order.Bacillales.id.1674	MR Egger	8	-0.00151136	0.00519589	0.78094	0.99849	0.988373	1.00871
Diagnoses - main ICD10: K80 Cholelithiasis || id:ukb-a-559	order.Bacillales.id.1674	Weighted median	8	-0.000861214	0.00140168	0.538939	0.999139	0.996398	1.00189
Diagnoses - main ICD10: K80 Cholelithiasis || id:ukb-a-559	order.Bacillales.id.1674	Inverse variance weighted	8	-0.00142842	0.00108251	0.18699	0.998573	0.996456	1.00069
Diagnoses - main ICD10: K80 Cholelithiasis || id:ukb-a-559	genus.Methanobrevibacter.id.123	MR Egger	7	0.000370617	0.00740836	0.962038	1.00037	0.98595	1.015
Diagnoses - main ICD10: K80 Cholelithiasis || id:ukb-a-559	genus.Methanobrevibacter.id.123	Weighted median	7	0.0020348	0.00182659	0.265284	1.00204	0.998456	1.00563
Diagnoses - main ICD10: K80 Cholelithiasis || id:ukb-a-559	genus.Methanobrevibacter.id.123	Inverse variance weighted	7	0.000191283	0.0018292	0.916715	1.00019	0.996612	1.00378
Diagnoses - main ICD10: K80 Cholelithiasis || id:ukb-a-559	genus..Ruminococcusgauvreauiigroup.id.11342	MR Egger	11	-0.00893534	0.0112662	0.448115	0.991104	0.969459	1.01323
Diagnoses - main ICD10: K80 Cholelithiasis || id:ukb-a-559	genus..Ruminococcusgauvreauiigroup.id.11342	Weighted median	11	-0.000617091	0.00249214	0.804433	0.999383	0.994513	1.00428
Diagnoses - main ICD10: K80 Cholelithiasis || id:ukb-a-559	genus..Ruminococcusgauvreauiigroup.id.11342	Inverse variance weighted	11	0.00078267	0.00221072	0.723314	1.00078	0.996456	1.00513
Diagnoses - main ICD10: K80 Cholelithiasis || id:ukb-a-559	genus.RikenellaceaeRC9gutgroup.id.11191	MR Egger	10	-0.00529453	0.00580066	0.388055	0.994719	0.983474	1.00609
Diagnoses - main ICD10: K80 Cholelithiasis || id:ukb-a-559	genus.RikenellaceaeRC9gutgroup.id.11191	Weighted median	10	-0.00187038	0.00127446	0.142217	0.998131	0.995641	1.00063
Diagnoses - main ICD10: K80 Cholelithiasis || id:ukb-a-559	genus.RikenellaceaeRC9gutgroup.id.11191	Inverse variance weighted	10	-0.00219789	0.000969993	0.0234583	0.997805	0.995909	0.999703
Diagnoses - main ICD10: K80 Cholelithiasis || id:ukb-a-559	genus.Alistipes.id.968	MR Egger	12	0.0028878	0.010786	0.794344	1.00289	0.981913	1.02432
Diagnoses - main ICD10: K80 Cholelithiasis || id:ukb-a-559	genus.Alistipes.id.968	Weighted median	12	-0.00336458	0.00269847	0.212452	0.996641	0.991384	1.00193
Diagnoses - main ICD10: K80 Cholelithiasis || id:ukb-a-559	genus.Alistipes.id.968	Inverse variance weighted	12	-0.00219221	0.00222461	0.324409	0.99781	0.993469	1.00217
Diagnoses - main ICD10: K80 Cholelithiasis || id:ukb-a-559	class.Mollicutes.id.3920	MR Egger	11	-0.00181998	0.00607423	0.771269	0.998182	0.986368	1.01014
Diagnoses - main ICD10: K80 Cholelithiasis || id:ukb-a-559	class.Mollicutes.id.3920	Weighted median	11	-0.000298643	0.0024279	0.902103	0.999701	0.994955	1.00447
Diagnoses - main ICD10: K80 Cholelithiasis || id:ukb-a-559	class.Mollicutes.id.3920	Inverse variance weighted	11	-0.000162284	0.00188515	0.931399	0.999838	0.99615	1.00354
Diagnoses - main ICD10: K80 Cholelithiasis || id:ukb-a-559	genus.Hungatella.id.11306	MR Egger	5	-0.0156449	0.00961269	0.202106	0.984477	0.966102	1.0032
Diagnoses - main ICD10: K80 Cholelithiasis || id:ukb-a-559	genus.Hungatella.id.11306	Weighted median	5	-0.00150521	0.00195757	0.441941	0.998496	0.994672	1.00233
Diagnoses - main ICD10: K80 Cholelithiasis || id:ukb-a-559	genus.Hungatella.id.11306	Inverse variance weighted	5	-0.00141569	0.00151971	0.351568	0.998585	0.995615	1.00156
Diagnoses - main ICD10: K80 Cholelithiasis || id:ukb-a-559	genus.Slackia.id.825	MR Egger	6	-0.0163345	0.0102307	0.185587	0.983798	0.964267	1.00372
Diagnoses - main ICD10: K80 Cholelithiasis || id:ukb-a-559	genus.Slackia.id.825	Weighted median	6	0.00150898	0.00221883	0.496455	1.00151	0.997164	1.00588
Diagnoses - main ICD10: K80 Cholelithiasis || id:ukb-a-559	genus.Slackia.id.825	Inverse variance weighted	6	0.000438458	0.00169729	0.796153	1.00044	0.997116	1.00377
Diagnoses - main ICD10: K80 Cholelithiasis || id:ukb-a-559	genus.Holdemania.id.2157	MR Egger	14	-0.00583737	0.0040575	0.175814	0.99418	0.986305	1.00212
Diagnoses - main ICD10: K80 Cholelithiasis || id:ukb-a-559	genus.Holdemania.id.2157	Weighted median	14	0.00031037	0.00188795	0.86942	1.00031	0.996616	1.00402
Diagnoses - main ICD10: K80 Cholelithiasis || id:ukb-a-559	genus.Holdemania.id.2157	Inverse variance weighted	14	-0.000362998	0.00143757	0.800649	0.999637	0.996824	1.00246
Diagnoses - main ICD10: K80 Cholelithiasis || id:ukb-a-559	order.Coriobacteriales.id.810	MR Egger	13	0.0151217	0.0115324	0.21649	1.01524	0.992546	1.03845
Diagnoses - main ICD10: K80 Cholelithiasis || id:ukb-a-559	order.Coriobacteriales.id.810	Weighted median	13	0.00269885	0.00277582	0.330916	1.0027	0.997262	1.00817
Diagnoses - main ICD10: K80 Cholelithiasis || id:ukb-a-559	order.Coriobacteriales.id.810	Inverse variance weighted	13	0.00484084	0.00255736	0.0583708	1.00485	0.999828	1.0099
Diagnoses - main ICD10: K80 Cholelithiasis || id:ukb-a-559	family.Veillonellaceae.id.2172	MR Egger	17	0.00389406	0.00310879	0.229529	1.0039	0.997803	1.01004
Diagnoses - main ICD10: K80 Cholelithiasis || id:ukb-a-559	family.Veillonellaceae.id.2172	Weighted median	17	0.00118625	0.00209828	0.571841	1.00119	0.997078	1.00531
Diagnoses - main ICD10: K80 Cholelithiasis || id:ukb-a-559	family.Veillonellaceae.id.2172	Inverse variance weighted	17	0.00146042	0.0014638	0.31843	1.00146	0.998592	1.00434
Diagnoses - main ICD10: K80 Cholelithiasis || id:ukb-a-559	genus.Howardella.id.2000	MR Egger	11	-0.00029134	0.00457657	0.950633	0.999709	0.990781	1.00872
Diagnoses - main ICD10: K80 Cholelithiasis || id:ukb-a-559	genus.Howardella.id.2000	Weighted median	11	-0.000267068	0.00131605	0.839188	0.999733	0.997158	1.00232
Diagnoses - main ICD10: K80 Cholelithiasis || id:ukb-a-559	genus.Howardella.id.2000	Inverse variance weighted	11	-0.00122079	0.000974639	0.210367	0.99878	0.996874	1.00069
Diagnoses - main ICD10: K80 Cholelithiasis || id:ukb-a-559	order.Methanobacteriales.id.120	MR Egger	10	-0.00481316	0.00465377	0.331269	0.995198	0.986162	1.00432
Diagnoses - main ICD10: K80 Cholelithiasis || id:ukb-a-559	order.Methanobacteriales.id.120	Weighted median	10	0.000170103	0.00136211	0.900617	1.00017	0.997503	1.00284
Diagnoses - main ICD10: K80 Cholelithiasis || id:ukb-a-559	order.Methanobacteriales.id.120	Inverse variance weighted	10	0.000260319	0.00113908	0.819231	1.00026	0.99803	1.0025
Diagnoses - main ICD10: K80 Cholelithiasis || id:ukb-a-559	genus.unknowngenus.id.2001	MR Egger	10	0.0114148	0.00759438	0.171228	1.01148	0.996536	1.02665
Diagnoses - main ICD10: K80 Cholelithiasis || id:ukb-a-559	genus.unknowngenus.id.2001	Weighted median	10	-0.000515942	0.00262783	0.844346	0.999484	0.99435	1.00465
Diagnoses - main ICD10: K80 Cholelithiasis || id:ukb-a-559	genus.unknowngenus.id.2001	Inverse variance weighted	10	-0.000178145	0.00243553	0.941691	0.999822	0.99506	1.00461
Diagnoses - main ICD10: K80 Cholelithiasis || id:ukb-a-559	genus.Butyrivibrio.id.1993	MR Egger	14	0.00230007	0.00361367	0.536408	1.0023	0.995229	1.00943
Diagnoses - main ICD10: K80 Cholelithiasis || id:ukb-a-559	genus.Butyrivibrio.id.1993	Weighted median	14	0.00168227	0.00109902	0.125845	1.00168	0.999528	1.00384
Diagnoses - main ICD10: K80 Cholelithiasis || id:ukb-a-559	genus.Butyrivibrio.id.1993	Inverse variance weighted	14	0.00177384	0.000825155	0.0315791	1.00178	1.00016	1.0034
Diagnoses - main ICD10: K80 Cholelithiasis || id:ukb-a-559	class.Coriobacteriia.id.809	MR Egger	13	0.0151217	0.0115324	0.21649	1.01524	0.992546	1.03845
Diagnoses - main ICD10: K80 Cholelithiasis || id:ukb-a-559	class.Coriobacteriia.id.809	Weighted median	13	0.00269885	0.00272502	0.321982	1.0027	0.997361	1.00807
Diagnoses - main ICD10: K80 Cholelithiasis || id:ukb-a-559	class.Coriobacteriia.id.809	Inverse variance weighted	13	0.00484084	0.00255736	0.0583708	1.00485	0.999828	1.0099
Diagnoses - main ICD10: K80 Cholelithiasis || id:ukb-a-559	order.Victivallales.id.2254	MR Egger	8	0.00392601	0.00422304	0.388418	1.00393	0.995658	1.01228
Diagnoses - main ICD10: K80 Cholelithiasis || id:ukb-a-559	order.Victivallales.id.2254	Weighted median	8	0.000906408	0.00153893	0.55587	1.00091	0.997892	1.00393
Diagnoses - main ICD10: K80 Cholelithiasis || id:ukb-a-559	order.Victivallales.id.2254	Inverse variance weighted	8	0.000758833	0.0012239	0.535251	1.00076	0.998361	1.00316
Diagnoses - main ICD10: K80 Cholelithiasis || id:ukb-a-559	genus.RuminococcaceaeUCG009.id.11366	MR Egger	12	0.00895872	0.00586976	0.157934	1.009	0.997457	1.02067
Diagnoses - main ICD10: K80 Cholelithiasis || id:ukb-a-559	genus.RuminococcaceaeUCG009.id.11366	Weighted median	12	0.000697099	0.00174023	0.688731	1.0007	0.99729	1.00412
Diagnoses - main ICD10: K80 Cholelithiasis || id:ukb-a-559	genus.RuminococcaceaeUCG009.id.11366	Inverse variance weighted	12	0.00140189	0.00134322	0.296634	1.0014	0.99877	1.00404
Diagnoses - main ICD10: K80 Cholelithiasis || id:ukb-a-559	order.Pasteurellales.id.3688	MR Egger	14	-0.00187043	0.00313957	0.562405	0.998131	0.992008	1.00429
Diagnoses - main ICD10: K80 Cholelithiasis || id:ukb-a-559	order.Pasteurellales.id.3688	Weighted median	14	0.00173307	0.00168828	0.304641	1.00173	0.998425	1.00505
Diagnoses - main ICD10: K80 Cholelithiasis || id:ukb-a-559	order.Pasteurellales.id.3688	Inverse variance weighted	14	0.000351606	0.00135197	0.794811	1.00035	0.997704	1.00301
Diagnoses - main ICD10: K80 Cholelithiasis || id:ukb-a-559	genus.Anaerofilum.id.2053	MR Egger	11	0.00503883	0.00597555	0.420939	1.00505	0.993349	1.01689
Diagnoses - main ICD10: K80 Cholelithiasis || id:ukb-a-559	genus.Anaerofilum.id.2053	Weighted median	11	-0.00254103	0.00161146	0.114829	0.997462	0.994317	1.00062
Diagnoses - main ICD10: K80 Cholelithiasis || id:ukb-a-559	genus.Anaerofilum.id.2053	Inverse variance weighted	11	-0.00169579	0.00120097	0.157946	0.998306	0.995958	1.00066
Diagnoses - main ICD10: K80 Cholelithiasis || id:ukb-a-559	order.Lactobacillales.id.1800	MR Egger	15	0.0018357	0.00422097	0.670768	1.00184	0.993583	1.01016
Diagnoses - main ICD10: K80 Cholelithiasis || id:ukb-a-559	order.Lactobacillales.id.1800	Weighted median	15	0.00146415	0.00227546	0.519932	1.00147	0.997009	1.00594
Diagnoses - main ICD10: K80 Cholelithiasis || id:ukb-a-559	order.Lactobacillales.id.1800	Inverse variance weighted	15	0.000921617	0.00163949	0.574023	1.00092	0.997711	1.00414
Diagnoses - main ICD10: K80 Cholelithiasis || id:ukb-a-559	genus.unknowngenus.id.1000000073	MR Egger	14	0.00481384	0.00383231	0.232977	1.00483	0.997306	1.0124
Diagnoses - main ICD10: K80 Cholelithiasis || id:ukb-a-559	genus.unknowngenus.id.1000000073	Weighted median	14	0.00143518	0.00188274	0.445893	1.00144	0.997748	1.00514
Diagnoses - main ICD10: K80 Cholelithiasis || id:ukb-a-559	genus.unknowngenus.id.1000000073	Inverse variance weighted	14	-0.000249438	0.00139038	0.857621	0.999751	0.99703	1.00248
Diagnoses - main ICD10: K80 Cholelithiasis || id:ukb-a-559	class.Actinobacteria.id.419	MR Egger	14	-0.000300433	0.00589085	0.960165	0.9997	0.988223	1.01131
Diagnoses - main ICD10: K80 Cholelithiasis || id:ukb-a-559	class.Actinobacteria.id.419	Weighted median	14	-0.0013101	0.00232809	0.573613	0.998691	0.994144	1.00326
Diagnoses - main ICD10: K80 Cholelithiasis || id:ukb-a-559	class.Actinobacteria.id.419	Inverse variance weighted	14	-0.00176118	0.00195198	0.366921	0.99824	0.994429	1.00207
Diagnoses - main ICD10: K80 Cholelithiasis || id:ukb-a-559	genus.LachnospiraceaeFCS020group.id.11314	MR Egger	12	0.00287828	0.0039423	0.482081	1.00288	0.995163	1.01066
Diagnoses - main ICD10: K80 Cholelithiasis || id:ukb-a-559	genus.LachnospiraceaeFCS020group.id.11314	Weighted median	12	-0.00036018	0.00223244	0.871826	0.99964	0.995275	1.00402
Diagnoses - main ICD10: K80 Cholelithiasis || id:ukb-a-559	genus.LachnospiraceaeFCS020group.id.11314	Inverse variance weighted	12	-0.00032413	0.00160716	0.840168	0.999676	0.996532	1.00283
Diagnoses - main ICD10: K80 Cholelithiasis || id:ukb-a-559	phylum.Proteobacteria.id.2375	MR Egger	12	0.00807945	0.0061373	0.217397	1.00811	0.996058	1.02031
Diagnoses - main ICD10: K80 Cholelithiasis || id:ukb-a-559	phylum.Proteobacteria.id.2375	Weighted median	12	0.00356239	0.00287508	0.215323	1.00357	0.997929	1.00924
Diagnoses - main ICD10: K80 Cholelithiasis || id:ukb-a-559	phylum.Proteobacteria.id.2375	Inverse variance weighted	12	0.00222403	0.00201325	0.269292	1.00223	0.99828	1.00619
Diagnoses - main ICD10: K80 Cholelithiasis || id:ukb-a-559	genus.RuminococcaceaeUCG011.id.11368	MR Egger	7	-0.00289926	0.00599579	0.649138	0.997105	0.985456	1.00889
Diagnoses - main ICD10: K80 Cholelithiasis || id:ukb-a-559	genus.RuminococcaceaeUCG011.id.11368	Weighted median	7	0.00356585	0.00158869	0.024799	1.00357	1.00045	1.0067
Diagnoses - main ICD10: K80 Cholelithiasis || id:ukb-a-559	genus.RuminococcaceaeUCG011.id.11368	Inverse variance weighted	7	0.00306947	0.00118974	0.00988154	1.00307	1.00074	1.00542
Diagnoses - main ICD10: K80 Cholelithiasis || id:ukb-a-559	genus.Actinomyces.id.423	MR Egger	5	-0.0024811	0.00470551	0.634508	0.997522	0.988364	1.00676
Diagnoses - main ICD10: K80 Cholelithiasis || id:ukb-a-559	genus.Actinomyces.id.423	Weighted median	5	-0.00454203	0.00241525	0.0600315	0.995468	0.990767	1.00019
Diagnoses - main ICD10: K80 Cholelithiasis || id:ukb-a-559	genus.Actinomyces.id.423	Inverse variance weighted	5	-0.00477094	0.00185534	0.0101271	0.99524	0.991628	0.998866
Diagnoses - main ICD10: K80 Cholelithiasis || id:ukb-a-559	genus.LachnospiraceaeUCG004.id.11324	MR Egger	11	-0.00574903	0.00768911	0.473733	0.994267	0.979396	1.00937
Diagnoses - main ICD10: K80 Cholelithiasis || id:ukb-a-559	genus.LachnospiraceaeUCG004.id.11324	Weighted median	11	-0.00268023	0.00249593	0.282893	0.997323	0.992456	1.00221
Diagnoses - main ICD10: K80 Cholelithiasis || id:ukb-a-559	genus.LachnospiraceaeUCG004.id.11324	Inverse variance weighted	11	-0.000561248	0.00204769	0.784016	0.999439	0.995436	1.00346
Diagnoses - main ICD10: K80 Cholelithiasis || id:ukb-a-559	family.FamilyXI.id.1936	MR Egger	7	-0.00402442	0.00721247	0.600917	0.995984	0.982003	1.01016
Diagnoses - main ICD10: K80 Cholelithiasis || id:ukb-a-559	family.FamilyXI.id.1936	Weighted median	7	-0.000491394	0.00150043	0.743288	0.999509	0.996574	1.00245
Diagnoses - main ICD10: K80 Cholelithiasis || id:ukb-a-559	family.FamilyXI.id.1936	Inverse variance weighted	7	0.000236243	0.00111743	0.832563	1.00024	0.998048	1.00243
Diagnoses - main ICD10: K80 Cholelithiasis || id:ukb-a-559	genus.RuminococcaceaeUCG010.id.11367	MR Egger	6	-0.0152996	0.00759371	0.114176	0.984817	0.970268	0.999584
Diagnoses - main ICD10: K80 Cholelithiasis || id:ukb-a-559	genus.RuminococcaceaeUCG010.id.11367	Weighted median	6	-0.0027831	0.00298141	0.350571	0.997221	0.99141	1.00307
Diagnoses - main ICD10: K80 Cholelithiasis || id:ukb-a-559	genus.RuminococcaceaeUCG010.id.11367	Inverse variance weighted	6	-0.00447815	0.00232829	0.0544343	0.995532	0.990999	1.00009
Diagnoses - main ICD10: K80 Cholelithiasis || id:ukb-a-559	genus..Eubacteriumventriosumgroup.id.11341	MR Egger	14	0.0072461	0.00770993	0.365834	1.00727	0.992165	1.02261
Diagnoses - main ICD10: K80 Cholelithiasis || id:ukb-a-559	genus..Eubacteriumventriosumgroup.id.11341	Weighted median	14	-0.00161239	0.00242771	0.506588	0.998389	0.99365	1.00315
Diagnoses - main ICD10: K80 Cholelithiasis || id:ukb-a-559	genus..Eubacteriumventriosumgroup.id.11341	Inverse variance weighted	14	-0.000214233	0.00175095	0.90262	0.999786	0.996361	1.00322
Diagnoses - main ICD10: K80 Cholelithiasis || id:ukb-a-559	order.NB1n.id.3953	MR Egger	11	0.00113638	0.00559174	0.84348	1.00114	0.990225	1.01217
Diagnoses - main ICD10: K80 Cholelithiasis || id:ukb-a-559	order.NB1n.id.3953	Weighted median	11	-0.00144183	0.00150895	0.339317	0.998559	0.99561	1.00152
Diagnoses - main ICD10: K80 Cholelithiasis || id:ukb-a-559	order.NB1n.id.3953	Inverse variance weighted	11	-0.00143916	0.00111898	0.198396	0.998562	0.996374	1.00075
Diagnoses - main ICD10: K80 Cholelithiasis || id:ukb-a-559	family.unknownfamily.id.1000006161	MR Egger	11	0.00113638	0.00559174	0.84348	1.00114	0.990225	1.01217
Diagnoses - main ICD10: K80 Cholelithiasis || id:ukb-a-559	family.unknownfamily.id.1000006161	Weighted median	11	-0.00144183	0.00160064	0.367706	0.998559	0.995431	1.0017
Diagnoses - main ICD10: K80 Cholelithiasis || id:ukb-a-559	family.unknownfamily.id.1000006161	Inverse variance weighted	11	-0.00143916	0.00111898	0.198396	0.998562	0.996374	1.00075
Diagnoses - main ICD10: K80 Cholelithiasis || id:ukb-a-559	genus.Ruminococcus2.id.11374	MR Egger	15	0.00588561	0.00462207	0.225185	1.0059	0.996831	1.01506
Diagnoses - main ICD10: K80 Cholelithiasis || id:ukb-a-559	genus.Ruminococcus2.id.11374	Weighted median	15	-0.000162397	0.00236571	0.945271	0.999838	0.995212	1.00448
Diagnoses - main ICD10: K80 Cholelithiasis || id:ukb-a-559	genus.Ruminococcus2.id.11374	Inverse variance weighted	15	0.00269222	0.00167804	0.10863	1.0027	0.999403	1.006
Diagnoses - main ICD10: K80 Cholelithiasis || id:ukb-a-559	genus.Coprobacter.id.949	MR Egger	11	-0.00352113	0.00433372	0.437469	0.996485	0.988057	1.00499
Diagnoses - main ICD10: K80 Cholelithiasis || id:ukb-a-559	genus.Coprobacter.id.949	Weighted median	11	-0.000270654	0.00167534	0.871659	0.999729	0.996452	1.00302
Diagnoses - main ICD10: K80 Cholelithiasis || id:ukb-a-559	genus.Coprobacter.id.949	Inverse variance weighted	11	0.000276991	0.00124739	0.82427	1.00028	0.997834	1.00273
Diagnoses - main ICD10: K80 Cholelithiasis || id:ukb-a-559	genus..Eubacteriumruminantiumgroup.id.11340	MR Egger	18	-0.00364603	0.00390476	0.364316	0.996361	0.988764	1.00402
Diagnoses - main ICD10: K80 Cholelithiasis || id:ukb-a-559	genus..Eubacteriumruminantiumgroup.id.11340	Weighted median	18	0.000272107	0.00150546	0.856567	1.00027	0.997325	1.00323
Diagnoses - main ICD10: K80 Cholelithiasis || id:ukb-a-559	genus..Eubacteriumruminantiumgroup.id.11340	Inverse variance weighted	18	0.00105218	0.00108151	0.330615	1.00105	0.998933	1.00318
Diagnoses - main ICD10: K80 Cholelithiasis || id:ukb-a-559	genus..Eubacteriumrectalegroup.id.14374	MR Egger	8	0.000758163	0.0100393	0.942256	1.00076	0.981259	1.02065
Diagnoses - main ICD10: K80 Cholelithiasis || id:ukb-a-559	genus..Eubacteriumrectalegroup.id.14374	Weighted median	8	0.000580274	0.00310949	0.851963	1.00058	0.994501	1.0067
Diagnoses - main ICD10: K80 Cholelithiasis || id:ukb-a-559	genus..Eubacteriumrectalegroup.id.14374	Inverse variance weighted	8	-0.00118009	0.00261946	0.652344	0.998821	0.993706	1.00396
Diagnoses - main ICD10: K80 Cholelithiasis || id:ukb-a-559	family.Bacteroidaceae.id.917	MR Egger	9	-0.00932758	0.0121319	0.467127	0.990716	0.967436	1.01456
Diagnoses - main ICD10: K80 Cholelithiasis || id:ukb-a-559	family.Bacteroidaceae.id.917	Weighted median	9	0.00342206	0.00319189	0.283671	1.00343	0.99717	1.00973
Diagnoses - main ICD10: K80 Cholelithiasis || id:ukb-a-559	family.Bacteroidaceae.id.917	Inverse variance weighted	9	0.00184729	0.00230716	0.42332	1.00185	0.997329	1.00639
Diagnoses - main ICD10: K80 Cholelithiasis || id:ukb-a-559	genus.Victivallis.id.2256	MR Egger	10	0.00728864	0.00748286	0.358562	1.00732	0.992649	1.0222
Diagnoses - main ICD10: K80 Cholelithiasis || id:ukb-a-559	genus.Victivallis.id.2256	Weighted median	10	-0.00129922	0.00130231	0.318461	0.998702	0.996156	1.00125
Diagnoses - main ICD10: K80 Cholelithiasis || id:ukb-a-559	genus.Victivallis.id.2256	Inverse variance weighted	10	-0.000457971	0.00100891	0.649882	0.999542	0.997568	1.00152
Diagnoses - main ICD10: K80 Cholelithiasis || id:ukb-a-559	genus.Ruminiclostridium5.id.11355	MR Egger	10	-0.00281707	0.011456	0.811948	0.997187	0.975046	1.01983
Diagnoses - main ICD10: K80 Cholelithiasis || id:ukb-a-559	genus.Ruminiclostridium5.id.11355	Weighted median	10	-0.0039157	0.00321903	0.223824	0.996092	0.989827	1.0024
Diagnoses - main ICD10: K80 Cholelithiasis || id:ukb-a-559	genus.Ruminiclostridium5.id.11355	Inverse variance weighted	10	-0.00100093	0.00268277	0.709079	0.999	0.99376	1.00427
Diagnoses - main ICD10: K80 Cholelithiasis || id:ukb-a-559	genus..Eubacteriumnodatumgroup.id.11297	MR Egger	10	0.00470094	0.00450711	0.327436	1.00471	0.995876	1.01363
Diagnoses - main ICD10: K80 Cholelithiasis || id:ukb-a-559	genus..Eubacteriumnodatumgroup.id.11297	Weighted median	10	0.000319088	0.00131223	0.807879	1.00032	0.99775	1.0029
Diagnoses - main ICD10: K80 Cholelithiasis || id:ukb-a-559	genus..Eubacteriumnodatumgroup.id.11297	Inverse variance weighted	10	0.00104965	0.00100194	0.294817	1.00105	0.999086	1.00302
Diagnoses - main ICD10: K80 Cholelithiasis || id:ukb-a-559	genus.RuminococcaceaeUCG003.id.11361	MR Egger	12	-0.000883535	0.0142438	0.951762	0.999117	0.971609	1.0274
Diagnoses - main ICD10: K80 Cholelithiasis || id:ukb-a-559	genus.RuminococcaceaeUCG003.id.11361	Weighted median	12	-0.000963458	0.00259537	0.710473	0.999037	0.993968	1.00413
Diagnoses - main ICD10: K80 Cholelithiasis || id:ukb-a-559	genus.RuminococcaceaeUCG003.id.11361	Inverse variance weighted	12	0.00168257	0.00388751	0.665151	1.00168	0.994081	1.00935
Diagnoses - main ICD10: K80 Cholelithiasis || id:ukb-a-559	order.Clostridiales.id.1863	MR Egger	12	0.0013036	0.0102409	0.901231	1.0013	0.981407	1.02161
Diagnoses - main ICD10: K80 Cholelithiasis || id:ukb-a-559	order.Clostridiales.id.1863	Weighted median	12	-0.000376545	0.00255029	0.882621	0.999624	0.994639	1.00463
Diagnoses - main ICD10: K80 Cholelithiasis || id:ukb-a-559	order.Clostridiales.id.1863	Inverse variance weighted	12	-0.001737	0.00208792	0.405448	0.998265	0.994188	1.00236
Diagnoses - main ICD10: K80 Cholelithiasis || id:ukb-a-559	phylum.Firmicutes.id.1672	MR Egger	15	-0.00218901	0.0046231	0.643713	0.997813	0.988813	1.0069
Diagnoses - main ICD10: K80 Cholelithiasis || id:ukb-a-559	phylum.Firmicutes.id.1672	Weighted median	15	0.000169249	0.00242903	0.94445	1.00017	0.995419	1.00494
Diagnoses - main ICD10: K80 Cholelithiasis || id:ukb-a-559	phylum.Firmicutes.id.1672	Inverse variance weighted	15	-0.0008759	0.00172603	0.611828	0.999124	0.99575	1.00251

## Sheet: Supplement Table 2
Supplement Table2: Characteristics of the genetic instrumental variables used in the 2 sample MR analysis
SNP	other_allele.exposure	effect_allele.exposure	beta.exposure	se.exposure	pval.exposure	samplesize.exposure	exposure	F statistic	R2
rs4988235	A	G	0.109587	0.0120515	1.5e-19	16313	class.Actinobacteria.id.419	82.6762	0.00504317
rs6660520	G	A	0.0711483	0.0134495	1.11e-07	16308	class.Actinobacteria.id.419	27.9808	0.00171304
rs8047955	G	A	0.0575816	0.0116762	8.34e-07	16306	class.Actinobacteria.id.419	24.317	0.00148925
rs7322849	C	T	0.0944467	0.0192976	6.21e-07	16313	class.Actinobacteria.id.419	23.9504	0.00146621
rs72767435	C	T	-0.126352	0.0273626	2.57e-06	12898	class.Actinobacteria.id.419	21.3198	0.00165048
rs134366	A	G	0.111877	0.023501	1.5e-06	14302	class.Actinobacteria.id.419	22.6593	0.00158206
rs10841473	C	G	-0.0583765	0.0123353	2.59e-06	16311	class.Actinobacteria.id.419	22.3934	0.00137119
rs1515761	C	T	0.0762317	0.0169884	4.96e-06	15525	class.Actinobacteria.id.419	20.1331	0.0012953
rs4334924	G	A	0.0566445	0.0116346	1.88e-06	16308	class.Actinobacteria.id.419	23.7006	0.00145138
rs12899991	T	A	0.0719923	0.0154661	4.03e-06	16182	class.Actinobacteria.id.419	21.6649	0.0013372
rs12049045	G	A	0.0510452	0.0114325	8.63e-06	16311	class.Actinobacteria.id.419	19.9331	0.00122072
rs1376754	A	G	0.0509242	0.0112503	6.71e-06	16182	class.Actinobacteria.id.419	20.4864	0.00126456
rs11655079	C	T	-0.0560674	0.0124286	5.93e-06	16309	class.Actinobacteria.id.419	20.3482	0.00124627
rs7700479	A	T	-0.0769653	0.0173933	8.62e-06	16313	class.Actinobacteria.id.419	19.5783	0.00119887
rs80083040	G	T	0.155784	0.0348017	8.62e-06	8003	class.Actinobacteria.id.419	20.0325	0.0024975
rs961091	A	G	0.0501255	0.011255	8.68e-06	16311	class.Actinobacteria.id.419	19.8324	0.00121456
rs4945008	G	A	0.0540741	0.0121393	5.39e-06	16313	class.Actinobacteria.id.419	19.8397	0.00121486
rs857444	T	C	0.0509553	0.011539	8.92e-06	16312	class.Actinobacteria.id.419	19.4978	0.00119402
rs9813022	G	A	-0.0751277	0.0153867	1.05e-06	9593	class.Alphaproteobacteria.id.2379	23.8353	0.00247902
rs76784716	G	A	0.133271	0.0267738	5.09e-07	9593	class.Alphaproteobacteria.id.2379	24.7722	0.0025762
rs140912403	T	C	-0.160677	0.0317708	6.2e-07	8520	class.Alphaproteobacteria.id.2379	25.5712	0.00299303
rs34569731	G	A	0.0705145	0.0157564	7.38e-06	9115	class.Alphaproteobacteria.id.2379	20.0239	0.00219247
rs10803434	T	A	-0.0692742	0.0148866	3.55e-06	9115	class.Alphaproteobacteria.id.2379	21.6499	0.00237008
rs55876211	T	C	-0.080811	0.0184159	7.54e-06	9589	class.Alphaproteobacteria.id.2379	19.2514	0.00200405
rs7960664	A	G	0.0969489	0.0215149	8.84e-06	9596	class.Alphaproteobacteria.id.2379	20.301	0.00211155
rs17061716	C	G	0.0927341	0.0207569	9.33e-06	9465	class.Alphaproteobacteria.id.2379	19.9555	0.00210435
rs12977163	C	G	0.0690234	0.0153829	7.14e-06	9115	class.Alphaproteobacteria.id.2379	20.1289	0.00220395
rs62285697	T	C	0.0805256	0.0180912	9.76e-06	9115	class.Alphaproteobacteria.id.2379	19.8079	0.00216888
rs77558518	G	A	-0.107255	0.0222879	1.34e-06	15836	class.Bacilli.id.1673	23.1548	0.00146021
rs57872228	T	C	-0.0714773	0.0146647	9.22e-07	17375	class.Bacilli.id.1673	23.7542	0.00136544
rs78938557	C	T	0.108007	0.0232858	1.07e-06	15226	class.Bacilli.id.1673	21.5113	0.001411
rs11730038	A	G	-0.0630747	0.0128717	1.96e-06	17377	class.Bacilli.id.1673	24.0097	0.00137994
rs76717940	A	T	0.156331	0.0325945	1.07e-06	8017	class.Bacilli.id.1673	22.9982	0.00286119
rs2009619	G	A	-0.0586615	0.0124175	1.88e-06	17373	class.Bacilli.id.1673	22.3145	0.00128293
rs1962325	G	C	0.0554219	0.0114789	1.38e-06	17356	class.Bacilli.id.1673	23.3083	0.0013413
rs74352383	A	T	-0.104496	0.0217083	1.53e-06	16519	class.Bacilli.id.1673	23.1682	0.00140072
rs9581006	T	C	0.225309	0.0467697	1.79e-06	4253	class.Bacilli.id.1673	23.1966	0.00542712
rs11110282	G	A	-0.101189	0.0217379	4.85e-06	16026	class.Bacilli.id.1673	21.6661	0.00135028
rs11248956	T	C	0.0580457	0.0126811	3.22e-06	17377	class.Bacilli.id.1673	20.9495	0.00120428
rs694949	G	A	-0.081146	0.0180042	7.6e-06	16600	class.Bacilli.id.1673	20.3111	0.00122221
rs12797734	C	T	0.0572158	0.0126793	7.21e-06	16902	class.Bacilli.id.1673	20.3606	0.00120332
rs28564647	G	T	-0.0613034	0.0137579	7.81e-06	17368	class.Bacilli.id.1673	19.8525	0.00114188
rs2271029	C	A	0.0501211	0.0109943	5.33e-06	17377	class.Bacilli.id.1673	20.7805	0.00119457
rs7666190	A	C	-0.104044	0.0247934	8.47e-06	10436	class.Bacilli.id.1673	17.6068	0.0016846
rs4459992	C	T	0.0535854	0.0116362	4.3e-06	17362	class.Bacilli.id.1673	21.2042	0.00121995
rs34989881	G	A	0.111056	0.0246039	6.55e-06	12966	class.Bacilli.id.1673	20.3708	0.00156887
rs111552159	G	C	0.128032	0.0286921	9.13e-06	11350	class.Bacilli.id.1673	19.9083	0.00175127
rs13068444	G	A	0.0601035	0.0136407	9.53e-06	17260	class.Bacilli.id.1673	19.4121	0.00112355
rs1595463	A	C	0.0476864	0.0108547	7.97e-06	17358	class.Bacilli.id.1673	19.2975	0.00111063
rs74663707	T	C	0.0979154	0.0224074	8.46e-06	15769	class.Bacilli.id.1673	19.0926	0.00120946
rs55773148	A	G	-0.121514	0.0236759	3.9e-07	11349	class.Bacteroidia.id.912	26.3366	0.00231565
rs7631304	A	G	-0.0645771	0.0132957	8.37e-07	18334	class.Bacteroidia.id.912	23.5876	0.00128504
rs73975615	A	G	-0.207018	0.0442633	1.22e-06	3350	class.Bacteroidia.id.912	21.8609	0.00648718
rs111845179	C	T	0.102648	0.0213843	9.24e-07	16393	class.Bacteroidia.id.912	23.0387	0.00140359
rs2032750	C	T	-0.0508393	0.0106807	1.92e-06	17853	class.Bacteroidia.id.912	22.6542	0.00126746
rs1022523	A	G	-0.0559605	0.0118512	2.19e-06	18333	class.Bacteroidia.id.912	22.2942	0.00121473
rs929878	T	C	-0.0548532	0.012153	4.73e-06	18334	class.Bacteroidia.id.912	20.3701	0.00110994
rs13291169	G	C	0.0689676	0.0148765	3.75e-06	17513	class.Bacteroidia.id.912	21.4901	0.00122573
rs17343978	C	A	-0.0552057	0.0120278	8.36e-06	18334	class.Bacteroidia.id.912	21.0645	0.00114773
rs72706335	C	T	-0.22241	0.0493458	7.66e-06	3819	class.Bacteroidia.id.912	20.3039	0.00529119
rs11146701	G	A	0.0473596	0.010541	7.08e-06	18220	class.Bacteroidia.id.912	20.1839	0.00110668
rs62531359	G	T	0.0655728	0.0149891	9.09e-06	18320	class.Bacteroidia.id.912	19.136	0.00104357
rs4146051	G	A	-0.107377	0.0245661	8.76e-06	11372	class.Bacteroidia.id.912	19.1017	0.00167719
rs79585701	C	A	0.0646823	0.0149628	9.99e-06	18334	class.Bacteroidia.id.912	18.6851	0.00101823
rs4916508	A	G	-0.0466729	0.0105312	8.47e-06	18324	class.Bacteroidia.id.912	19.6392	0.00107074
rs62575403	T	C	0.140055	0.0311128	7.06e-06	9668	class.Bacteroidia.id.912	20.2595	0.00209157
rs4033856	T	C	0.0832423	0.0167237	5.17e-07	15945	class.Betaproteobacteria.id.2867	24.7725	0.00155141
rs2367850	C	G	0.064006	0.0130374	9.12e-07	16717	class.Betaproteobacteria.id.2867	24.0993	0.0014397
rs12467854	C	G	0.0641363	0.0131766	1.1e-06	17038	class.Betaproteobacteria.id.2867	23.6891	0.0013886
rs78428620	C	T	-0.0982048	0.020312	1.27e-06	16185	class.Betaproteobacteria.id.2867	23.3726	0.00144218
rs62395635	C	T	0.109741	0.0236	2.94e-06	15108	class.Betaproteobacteria.id.2867	21.62	0.00142917
rs2613606	T	C	-0.0513106	0.0109091	2.2e-06	17146	class.Betaproteobacteria.id.2867	22.12	0.00128859
rs1928341	G	A	0.0525581	0.0110408	2.02e-06	17150	class.Betaproteobacteria.id.2867	22.6584	0.0013196
rs72747231	G	C	-0.137281	0.0290338	2.06e-06	11344	class.Betaproteobacteria.id.2867	22.353	0.00196694
rs11128180	G	A	0.0592944	0.0128769	3.67e-06	17151	class.Betaproteobacteria.id.2867	21.2008	0.00123475
rs2321387	A	G	-0.0494596	0.0109424	5.8e-06	17149	class.Betaproteobacteria.id.2867	20.428	0.00118993
rs1511453	G	A	0.0923492	0.0199158	4.76e-06	17085	class.Betaproteobacteria.id.2867	21.499	0.00125692
rs9964679	G	A	0.052911	0.0114866	4.85e-06	17151	class.Betaproteobacteria.id.2867	21.2158	0.00123562
rs56386628	T	C	-0.0622252	0.0135688	5.87e-06	17147	class.Betaproteobacteria.id.2867	21.0281	0.00122499
rs320161	G	A	0.0572286	0.01262	7.33e-06	17035	class.Betaproteobacteria.id.2867	20.5617	0.00120571
rs75242906	T	C	-0.121083	0.028075	9.27e-06	10803	class.Betaproteobacteria.id.2867	18.5972	0.00171885
rs6815608	C	T	0.103803	0.0210883	4.02e-07	16731	class.Clostridia.id.1859	24.2263	0.00144607
rs112334273	A	G	0.0641008	0.0127404	3.81e-07	18217	class.Clostridia.id.1859	25.3114	0.00138766
rs6814436	C	T	0.0739995	0.0150815	9.65e-07	18336	class.Clostridia.id.1859	24.0724	0.00131127
rs2273429	G	A	-0.0724037	0.0153105	4.52e-06	18337	class.Clostridia.id.1859	22.3612	0.00121811
rs10774377	G	A	0.052659	0.0113858	3.24e-06	18330	class.Clostridia.id.1859	21.3879	0.00116559
rs13179700	C	T	0.0511937	0.0109569	3.37e-06	18338	class.Clostridia.id.1859	21.8279	0.00118903
rs6508055	G	A	-0.0590208	0.0125288	2.76e-06	18340	class.Clostridia.id.1859	22.1893	0.00120855
rs6934062	C	G	0.0524406	0.0116115	6.53e-06	17859	class.Clostridia.id.1859	20.3942	0.00114078
rs1842454	A	G	-0.0547202	0.0127338	8.72e-06	18340	class.Clostridia.id.1859	18.4642	0.00100587
rs10209007	C	G	0.0794173	0.0182427	9.89e-06	17812	class.Clostridia.id.1859	18.9497	0.00106286
rs76767978	A	G	0.0698882	0.0156319	8.4e-06	18329	class.Clostridia.id.1859	19.9866	0.00108937
rs13105690	C	T	-0.0529097	0.011818	8.78e-06	18340	class.Clostridia.id.1859	20.0418	0.00109172
rs76860606	G	C	0.0947036	0.0225117	7.53e-06	17579	class.Clostridia.id.1859	17.6957	0.00100574
rs72738886	C	T	0.086617	0.0190393	8.24e-06	16934	class.Clostridia.id.1859	20.6945	0.00122072
rs7269302	T	A	-0.0963981	0.0212007	9.04e-06	17405	class.Clostridia.id.1859	20.6722	0.00118645
rs6797343	T	G	0.0592279	0.0134556	9.36e-06	18340	class.Clostridia.id.1859	19.373	0.00105533
rs13421739	G	C	0.0888472	0.0179655	9.54e-06	18340	class.Clostridia.id.1859	24.4547	0.00133178
rs719099	G	A	0.0778402	0.0155815	5.43e-07	17687	class.Coriobacteriia.id.809	24.954	0.00140904
rs240104	C	T	-0.0603429	0.0126849	1.52e-06	17577	class.Coriobacteriia.id.809	22.6271	0.0012858
rs11250875	C	T	0.06075	0.0130939	4.83e-06	17690	class.Coriobacteriia.id.809	21.5232	0.00121534
rs34739816	T	G	0.0965017	0.0207666	3.88e-06	16593	class.Coriobacteriia.id.809	21.5917	0.00129972
rs76779974	G	C	0.0774888	0.0171877	5.63e-06	16419	class.Coriobacteriia.id.809	20.3231	0.0012364
rs80046645	G	C	0.25584	0.0561995	4.66e-06	3204	class.Coriobacteriia.id.809	20.7109	0.00642656
rs1816223	G	A	-0.0586265	0.0129006	4.84e-06	17688	class.Coriobacteriia.id.809	20.65	0.00116623
rs67561917	G	A	-0.0714367	0.0154113	5.39e-06	17333	class.Coriobacteriia.id.809	21.4838	0.00123808
rs3025411	G	A	0.0926543	0.0209468	8.27e-06	15671	class.Coriobacteriia.id.809	19.5632	0.00124698
rs11656361	C	A	0.0773006	0.017553	8.02e-06	16665	class.Coriobacteriia.id.809	19.3915	0.0011624
rs1397793	A	G	-0.0498855	0.0112446	9.77e-06	17527	class.Coriobacteriia.id.809	19.6792	0.00112166
rs11073596	G	T	0.0510212	0.0114339	8.14e-06	17527	class.Coriobacteriia.id.809	19.9096	0.00113478
rs62448869	A	T	-0.0486059	0.0108982	7.87e-06	17527	class.Coriobacteriia.id.809	19.8892	0.00113362
rs13307134	T	C	0.0565686	0.0126265	7.8e-06	17527	class.Coriobacteriia.id.809	20.0695	0.00114388
rs12974142	A	G	0.0789796	0.0177205	8.51e-06	17413	class.Coriobacteriia.id.809	19.8623	0.00113949
rs8010111	A	G	-0.103377	0.0229286	6.9e-06	15996	class.Coriobacteriia.id.809	20.3253	0.00126919
rs6060239	T	C	0.0820617	0.0166358	4.68e-07	15100	class.Deltaproteobacteria.id.3087	24.3295	0.00160885
rs4506934	T	C	-0.0936514	0.02012	3.59e-06	15061	class.Deltaproteobacteria.id.3087	21.6627	0.00143646
rs17791387	G	A	-0.0735881	0.0154246	1.6e-06	15071	class.Deltaproteobacteria.id.3087	22.7577	0.00150796
rs9928243	A	C	-0.0538457	0.0117718	5.02e-06	15167	class.Deltaproteobacteria.id.3087	20.9199	0.00137759
rs11599763	C	T	-0.0544219	0.0117397	3.94e-06	15168	class.Deltaproteobacteria.id.3087	21.4872	0.00141479
rs112381107	T	C	0.206594	0.0456908	4.63e-06	4457	class.Deltaproteobacteria.id.3087	20.4354	0.00456613
rs17084793	A	G	-0.0710762	0.015953	5.69e-06	15164	class.Deltaproteobacteria.id.3087	19.8475	0.00130732
rs2692012	G	A	0.110335	0.0253336	3.14e-06	13104	class.Deltaproteobacteria.id.3087	18.9656	0.00144544
rs62020470	G	A	-0.0585411	0.0129358	4.85e-06	15168	class.Deltaproteobacteria.id.3087	20.4774	0.0013484
rs16851319	C	G	-0.0705516	0.0150849	5.68e-06	15154	class.Deltaproteobacteria.id.3087	21.871	0.00144136
rs7936267	G	A	-0.0560975	0.0123206	9.72e-06	15162	class.Deltaproteobacteria.id.3087	20.7283	0.00136543
rs3935584	T	C	-0.0523485	0.011566	7.5e-06	15166	class.Deltaproteobacteria.id.3087	20.4824	0.0013489
rs55744759	G	A	-0.0779693	0.0170738	7.31e-06	15168	class.Deltaproteobacteria.id.3087	20.851	0.00137297
rs62504403	T	C	0.0681159	0.0127883	1.12e-07	16981	class.Erysipelotrichia.id.2147	28.3673	0.00166794
rs7234058	C	T	-0.0945759	0.0194091	9.12e-07	16874	class.Erysipelotrichia.id.2147	23.741	0.00140515
rs17530232	G	A	0.10305	0.0224648	2.79e-06	16622	class.Erysipelotrichia.id.2147	21.0397	0.00126433
rs2300775	C	T	0.052225	0.0106784	9.78e-07	18216	class.Erysipelotrichia.id.2147	23.9162	0.00131135
rs35161940	C	T	-0.0806041	0.0167641	1.85e-06	18213	class.Erysipelotrichia.id.2147	23.1157	0.00126771
rs10781552	T	C	-0.0552212	0.0116074	2.33e-06	17789	class.Erysipelotrichia.id.2147	22.6304	0.00127068
rs4078432	T	C	-0.0608929	0.0133764	4.23e-06	17789	class.Erysipelotrichia.id.2147	20.7209	0.00116359
rs1074800	G	A	0.0492438	0.010887	6.15e-06	17789	class.Erysipelotrichia.id.2147	20.4567	0.00114877
rs56970041	G	T	0.0724144	0.0164471	5.4e-06	18217	class.Erysipelotrichia.id.2147	19.3832	0.001063
rs7826267	G	T	-0.0839071	0.0199131	9.28e-06	17586	class.Erysipelotrichia.id.2147	17.753	0.00100859
rs28703642	G	T	0.0525302	0.0117964	7.64e-06	18217	class.Erysipelotrichia.id.2147	19.8277	0.00108735
rs1884466	T	C	-0.0475363	0.0106939	9.53e-06	18205	class.Erysipelotrichia.id.2147	19.7576	0.00108423
rs290833	G	T	-0.0497374	0.0111376	8.03e-06	17789	class.Erysipelotrichia.id.2147	19.9402	0.0011198
rs6706173	C	A	0.074251	0.0146392	1.99e-07	16020	class.Gammaproteobacteria.id.3303	25.7225	0.00160328
rs11181912	A	G	-0.0579153	0.0118796	9.95e-07	16017	class.Gammaproteobacteria.id.3303	23.7643	0.00148168
rs79795896	G	A	-0.15921	0.0351373	7.92e-06	7577	class.Gammaproteobacteria.id.3303	20.5253	0.00270228
rs2234691	C	T	0.0762905	0.0171962	8.39e-06	16011	class.Gammaproteobacteria.id.3303	19.6799	0.00122779
rs6469506	A	T	0.0541424	0.0116333	3.29e-06	16023	class.Gammaproteobacteria.id.3303	21.6578	0.00135001
rs12404135	G	A	-0.0788843	0.0172415	8.89e-06	15231	class.Gammaproteobacteria.id.3303	20.9302	0.00137248
rs9973122	A	T	0.0740614	0.0162596	6.77e-06	15650	class.Gammaproteobacteria.id.3303	20.7447	0.00132395
rs9494710	T	C	-0.0549673	0.0120924	4.55e-06	15650	class.Gammaproteobacteria.id.3303	20.6599	0.00131855
rs75101789	T	C	0.0729012	0.0163003	8.79e-06	16024	class.Gammaproteobacteria.id.3303	19.9998	0.00124672
rs2825714	G	A	-0.13741	0.0289246	1.72e-06	4734	class.Lentisphaeria.id.2250	22.559	0.00474471
rs17114848	A	G	0.152377	0.0324332	4.06e-06	4734	class.Lentisphaeria.id.2250	22.0636	0.004641
rs77599476	G	A	0.230292	0.0480168	1.86e-06	3722	class.Lentisphaeria.id.2250	22.9899	0.00614212
rs11770843	T	C	0.109431	0.0234879	1.91e-06	4705	class.Lentisphaeria.id.2250	21.6974	0.00459233
rs72640280	G	A	0.220207	0.0486196	5.18e-06	3816	class.Lentisphaeria.id.2250	20.5027	0.0053469
rs62570196	T	C	-0.21635	0.0439866	1.08e-06	3712	class.Lentisphaeria.id.2250	24.1792	0.00647509
rs2731834	G	C	0.109438	0.023693	4.24e-06	4733	class.Lentisphaeria.id.2250	21.3261	0.00448751
rs2031282	G	A	0.122369	0.0270329	4.38e-06	4734	class.Lentisphaeria.id.2250	20.4819	0.00430972
rs1002941	A	G	0.105025	0.0233484	8.15e-06	4734	class.Lentisphaeria.id.2250	20.2249	0.00425588
rs73113483	A	T	-0.131217	0.0288713	8.66e-06	4718	class.Lentisphaeria.id.2250	20.6473	0.00435905
rs9864379	C	T	-0.159735	0.0292553	5.36e-08	5777	class.Melainabacteria.id.1589	29.8015	0.00513394
rs11150282	C	T	0.0989488	0.0196972	6.03e-07	5873	class.Melainabacteria.id.1589	25.227	0.0042785
rs16851659	C	G	-0.0896103	0.0186432	1.27e-06	5884	class.Melainabacteria.id.1589	23.0954	0.0039111
rs73074665	T	A	0.166216	0.0355728	2.87e-06	5758	class.Melainabacteria.id.1589	21.8252	0.00377741
rs4129395	A	G	0.0896187	0.0185106	1.48e-06	5887	class.Melainabacteria.id.1589	23.432	0.00396586
rs10738747	A	G	0.0814624	0.0184409	9.96e-06	5884	class.Melainabacteria.id.1589	19.5075	0.00330551
rs1221147	A	T	0.123968	0.0278958	7.11e-06	5768	class.Melainabacteria.id.1589	19.742	0.00341217
rs113884518	C	T	-0.205352	0.0454982	8.06e-06	4442	class.Melainabacteria.id.1589	20.3617	0.00456503
rs789069	C	A	-0.103539	0.0234287	6.85e-06	5879	class.Melainabacteria.id.1589	19.5239	0.00331109
rs367480	A	G	-0.083758	0.0185796	8.2e-06	5887	class.Melainabacteria.id.1589	20.3157	0.00344025
rs28678345	C	T	0.214848	0.0470878	6.69e-06	4323	class.Melainabacteria.id.1589	20.8088	0.00479265
rs10148250	A	G	0.0861928	0.0193381	8.67e-06	5453	class.Melainabacteria.id.1589	19.859	0.00362995
rs10202904	G	T	-0.121754	0.0235357	3.01e-07	3695	class.Methanobacteria.id.119	26.747	0.00719054
rs73457410	G	A	0.21534	0.0436695	1.41e-06	3498	class.Methanobacteria.id.119	24.3021	0.0069034
rs62241835	T	G	-0.203385	0.0417931	1.63e-06	3383	class.Methanobacteria.id.119	23.6687	0.00695183
rs894996	A	C	0.216999	0.0449076	1.88e-06	3582	class.Methanobacteria.id.119	23.3364	0.00647634
rs75208022	T	C	-0.227245	0.048763	5.92e-06	3203	class.Methanobacteria.id.119	21.7038	0.00673465
rs12825290	G	C	-0.216781	0.0493496	6.08e-06	3144	class.Methanobacteria.id.119	19.2841	0.00610007
rs56131665	A	G	0.178661	0.039298	6.18e-06	3572	class.Methanobacteria.id.119	20.6574	0.00575311
rs4257531	A	G	0.164498	0.0364959	7.44e-06	3162	class.Methanobacteria.id.119	20.303	0.00638397
rs4753222	G	A	0.111056	0.0250524	7.45e-06	3698	class.Methanobacteria.id.119	19.6403	0.00528585
rs6508769	C	T	0.153519	0.0344519	8.23e-06	3319	class.Methanobacteria.id.119	19.8444	0.00594705
rs73068003	T	G	-0.15814	0.0351803	8.45e-06	3692	class.Methanobacteria.id.119	20.1953	0.0054432
rs74603314	C	T	0.221639	0.0462918	1.56e-06	4499	class.Mollicutes.id.3920	22.9136	0.00506947
rs11890098	G	A	0.074438	0.0153389	9.57e-07	11392	class.Mollicutes.id.3920	23.5466	0.00206304
rs72901605	C	T	-0.0841852	0.0178119	3.26e-06	10526	class.Mollicutes.id.3920	22.3341	0.00211771
rs10111506	A	T	0.0690892	0.0142385	1.6e-06	11392	class.Mollicutes.id.3920	23.5405	0.0020625
rs17214486	A	C	0.06099	0.0135623	6.61e-06	11387	class.Mollicutes.id.3920	20.2198	0.00177285
rs12566890	G	T	-0.101147	0.0230978	3.65e-06	11371	class.Mollicutes.id.3920	19.1729	0.00168358
rs12711448	T	C	-0.0678962	0.0149073	4.51e-06	11002	class.Mollicutes.id.3920	20.7401	0.00188192
rs78169027	G	A	-0.108283	0.0237289	5.88e-06	10542	class.Mollicutes.id.3920	20.8201	0.00197144
rs4885016	C	T	-0.0819606	0.0181628	7.27e-06	11388	class.Mollicutes.id.3920	20.3596	0.00178493
rs28537087	A	G	0.0820873	0.0188312	8.07e-06	11382	class.Mollicutes.id.3920	18.9986	0.00166669
rs2464826	C	A	0.0944239	0.0211806	8.4e-06	10998	class.Mollicutes.id.3920	19.8705	0.0018038
rs6043847	C	T	-0.114937	0.0248606	4.55e-06	11130	class.Mollicutes.id.3920	21.3707	0.00191677
rs1643968	C	T	-0.0565284	0.0112298	4.15e-07	18170	class.Negativicutes.id.2164	25.3362	0.00139261
rs60274479	C	T	-0.0659623	0.0134137	1.16e-06	17610	class.Negativicutes.id.2164	24.1794	0.00137132
rs13086907	A	G	0.0625312	0.0131735	1.95e-06	18163	class.Negativicutes.id.2164	22.5291	0.00123898
rs73232831	A	G	-0.151829	0.0314932	1.87e-06	9382	class.Negativicutes.id.2164	23.2372	0.00247119
rs71405394	A	G	-0.114178	0.02405	2.17e-06	13861	class.Negativicutes.id.2164	22.5358	0.00162343
rs61249479	C	A	0.0777075	0.0168628	2.95e-06	18165	class.Negativicutes.id.2164	21.2333	0.00116768
rs1447205	C	G	-0.0502053	0.0108382	2.93e-06	18165	class.Negativicutes.id.2164	21.4554	0.00117988
rs4722181	G	T	0.0501306	0.0105798	2e-06	18163	class.Negativicutes.id.2164	22.4493	0.0012346
rs4463806	C	T	-0.0543966	0.0129365	7.81e-06	18160	class.Negativicutes.id.2164	17.6791	0.000972681
rs9423647	A	G	0.047817	0.0105282	6.06e-06	18164	class.Negativicutes.id.2164	20.6257	0.00113436
rs2834062	G	A	0.0489057	0.0108842	8.44e-06	18171	class.Negativicutes.id.2164	20.1874	0.00110986
rs1649999	G	A	0.0748989	0.0166458	7.58e-06	18036	class.Negativicutes.id.2164	20.2439	0.00112128
rs11729256	C	T	0.0749798	0.0150177	6.73e-07	11861	class.Verrucomicrobiae.id.4029	24.9235	0.00209725
rs9349825	G	A	-0.0704036	0.0147128	2.54e-06	11858	class.Verrucomicrobiae.id.4029	22.8942	0.0019273
rs74542928	C	T	0.112164	0.0236422	1.63e-06	11216	class.Verrucomicrobiae.id.4029	22.5036	0.00200272
rs2602429	T	C	0.0746844	0.0156194	2.58e-06	11690	class.Verrucomicrobiae.id.4029	22.8589	0.00195194
rs4242783	A	G	0.0689292	0.0147693	2.64e-06	11690	class.Verrucomicrobiae.id.4029	21.7777	0.00185979
rs11184341	C	G	0.0655342	0.0142231	4.13e-06	11864	class.Verrucomicrobiae.id.4029	21.2264	0.00178625
rs61779207	A	G	-0.0758309	0.0167762	6.72e-06	11591	class.Verrucomicrobiae.id.4029	20.4283	0.00175963
rs117107102	G	A	0.204683	0.0431573	2.92e-06	4975	class.Verrucomicrobiae.id.4029	22.4844	0.00450094
rs12908520	A	G	0.0618926	0.0130946	2.17e-06	11863	class.Verrucomicrobiae.id.4029	22.3366	0.00187966
rs111862613	C	T	0.090699	0.0196746	3.74e-06	11621	class.Verrucomicrobiae.id.4029	21.248	0.00182539
rs941682	A	G	-0.0631436	0.0143767	9.61e-06	11809	class.Verrucomicrobiae.id.4029	19.287	0.00163086
rs6923842	C	T	-0.0796106	0.0169192	2.21e-06	11904	family.Acidaminococcaceae.id.2166	22.1364	0.00185644
rs6589457	G	A	0.165911	0.0349516	2.32e-06	7386	family.Acidaminococcaceae.id.2166	22.5267	0.00304147
rs2933324	G	A	-0.0662557	0.0140257	2.24e-06	12525	family.Acidaminococcaceae.id.2166	22.3116	0.00177848
rs262812	C	T	-0.065675	0.0142257	3.25e-06	12099	family.Acidaminococcaceae.id.2166	21.31	0.0017585
rs74540770	A	G	-0.108969	0.0243533	7.09e-06	10606	family.Acidaminococcaceae.id.2166	20.0175	0.00188418
rs6427992	C	G	-0.0595857	0.01296	4.24e-06	12527	family.Acidaminococcaceae.id.2166	21.135	0.00168458
rs78702810	C	T	-0.143755	0.0323244	9.16e-06	7992	family.Acidaminococcaceae.id.2166	19.7733	0.00246864
rs35011108	G	A	0.241826	0.0503796	1.83e-06	3630	family.Actinomycetaceae.id.421	23.0281	0.00630729
rs2889192	T	G	0.0887537	0.0195009	3.64e-06	7710	family.Actinomycetaceae.id.421	20.7087	0.00267945
rs34583783	T	G	0.123756	0.026427	5.48e-06	7710	family.Actinomycetaceae.id.421	21.9242	0.00283627
rs58484246	C	T	0.0761407	0.0169007	6.12e-06	7710	family.Actinomycetaceae.id.421	20.2915	0.00262561
rs4073240	A	G	0.0747546	0.0164684	6.05e-06	7710	family.Actinomycetaceae.id.421	20.5998	0.0026654
rs62191117	G	A	0.0684302	0.0133636	2.76e-07	16688	family.Alcaligenaceae.id.2875	26.2178	0.00156878
rs9537886	C	A	-0.0570888	0.0110683	2.35e-07	16807	family.Alcaligenaceae.id.2875	26.6007	0.0015804
rs4033856	T	C	0.081834	0.0168931	1.03e-06	15623	family.Alcaligenaceae.id.2875	23.4635	0.0014998
rs17000015	T	A	-0.0609257	0.0125363	1.13e-06	16377	family.Alcaligenaceae.id.2875	23.6161	0.00144013
rs2367850	C	G	0.0629104	0.0131712	1.85e-06	16377	family.Alcaligenaceae.id.2875	22.8108	0.00139109
rs56050831	T	C	0.0725684	0.015137	1.48e-06	15889	family.Alcaligenaceae.id.2875	22.9805	0.00144441
rs7638039	C	T	0.0603335	0.0127779	2.7e-06	16791	family.Alcaligenaceae.id.2875	22.2919	0.00132601
rs62395635	C	T	0.110583	0.0238514	3.35e-06	14802	family.Alcaligenaceae.id.2875	21.4926	0.00145009
rs112159068	T	A	0.131484	0.0281089	3.56e-06	11656	family.Alcaligenaceae.id.2875	21.8768	0.00187368
rs6969323	C	A	-0.0593564	0.0129137	3.89e-06	16810	family.Alcaligenaceae.id.2875	21.1244	0.00125523
rs1153990	G	A	-0.058727	0.0128306	5.97e-06	16808	family.Alcaligenaceae.id.2875	20.9475	0.00124488
rs9964679	G	A	0.0537051	0.0116008	4.47e-06	16810	family.Alcaligenaceae.id.2875	21.429	0.00127331
rs112135816	G	T	-0.0775052	0.0171554	5.28e-06	15545	family.Alcaligenaceae.id.2875	20.4083	0.0013113
rs74776516	G	T	-0.0944052	0.0213287	6.85e-06	14502	family.Alcaligenaceae.id.2875	19.5887	0.00134912
rs28480294	C	T	-0.0516967	0.0115503	6.61e-06	16377	family.Alcaligenaceae.id.2875	20.0301	0.00122172
rs6795673	T	C	0.0538565	0.0105251	3.38e-07	18301	family.Bacteroidaceae.id.917	26.1803	0.00142865
rs9507307	T	C	0.0604456	0.0129128	2.13e-06	18184	family.Bacteroidaceae.id.917	21.91	0.00120359
rs66474973	T	G	0.0812515	0.0164479	6.81e-07	17405	family.Bacteroidaceae.id.917	24.4001	0.0014001
rs11585893	G	A	-0.0740746	0.0147633	1.8e-06	17821	family.Bacteroidaceae.id.917	25.1722	0.00141067
rs495004	G	C	-0.0607475	0.0129865	3.42e-06	17707	family.Bacteroidaceae.id.917	21.8787	0.00123421
rs17619981	G	T	0.0880978	0.0187002	2.69e-06	15801	family.Bacteroidaceae.id.917	22.1913	0.00140263
rs2023437	C	T	-0.0782324	0.0167634	5.02e-06	17484	family.Bacteroidaceae.id.917	21.7771	0.00124414
rs66710942	T	C	0.0488038	0.0107412	5.86e-06	17821	family.Bacteroidaceae.id.917	20.642	0.00115709
rs13207588	G	A	-0.059205	0.0131195	7.49e-06	17707	family.Bacteroidaceae.id.917	20.3627	0.00114879
rs1340391	C	T	-0.0592004	0.0132244	6.73e-06	18302	family.Bacteroidaceae.id.917	20.0377	0.00109376
rs738193	C	T	0.0847328	0.0165856	3.82e-07	7778	family.BacteroidalesS24.7group.id.11173	26.0933	0.0033444
rs941000	T	C	0.0850266	0.0163382	3.16e-07	7778	family.BacteroidalesS24.7group.id.11173	27.0762	0.00346994
rs689695	A	C	0.0814578	0.0167057	1.28e-06	7954	family.BacteroidalesS24.7group.id.11173	23.7699	0.00298027
rs17043785	C	T	-0.176187	0.0347133	5.12e-07	5208	family.BacteroidalesS24.7group.id.11173	25.7507	0.004922
rs10872669	G	A	-0.123071	0.0275665	9.49e-06	7368	family.BacteroidalesS24.7group.id.11173	19.9263	0.00269787
rs12748533	T	G	-0.0821108	0.0172701	2.59e-06	7948	family.BacteroidalesS24.7group.id.11173	22.5998	0.0028361
rs6831034	A	T	-0.0956546	0.0205228	6.1e-06	7576	family.BacteroidalesS24.7group.id.11173	21.7182	0.00285927
rs61508842	C	T	0.122574	0.0272389	7.83e-06	7576	family.BacteroidalesS24.7group.id.11173	20.2445	0.00266577
rs78609301	G	A	-0.0867065	0.0195709	7.09e-06	7953	family.BacteroidalesS24.7group.id.11173	19.6234	0.00246197
rs11135366	G	C	0.0842142	0.0183739	8.78e-06	7953	family.BacteroidalesS24.7group.id.11173	21.0019	0.00263446
rs7217209	T	C	0.0843019	0.0187308	8.43e-06	7745	family.BacteroidalesS24.7group.id.11173	20.2512	0.00260859
rs4988235	A	G	0.116024	0.0126552	1.3e-19	14915	family.Bifidobacteriaceae.id.433	84.0431	0.00560398
rs7322849	C	T	0.110676	0.0200996	1.74e-08	14915	family.Bifidobacteriaceae.id.433	30.3161	0.00202874
rs76671854	G	C	-0.0892981	0.0183177	1.04e-06	13923	family.Bifidobacteriaceae.id.433	23.7619	0.001704
rs4957061	C	T	0.0569873	0.0116907	1.15e-06	14795	family.Bifidobacteriaceae.id.433	23.7582	0.00160347
rs10841473	C	G	-0.0613031	0.0128844	2.28e-06	14914	family.Bifidobacteriaceae.id.433	22.6347	0.00151559
rs4567981	A	T	0.0577763	0.0117388	8.88e-07	14795	family.Bifidobacteriaceae.id.433	24.2209	0.00163465
rs13020688	A	G	0.0584045	0.0122081	1.57e-06	14795	family.Bifidobacteriaceae.id.433	22.8841	0.00154457
rs677208	C	G	0.0728589	0.0164821	6e-06	14915	family.Bifidobacteriaceae.id.433	19.5382	0.00130843
rs12446429	C	T	0.0810099	0.019073	8.53e-06	14008	family.Bifidobacteriaceae.id.433	18.0374	0.00128618
rs540489	G	T	-0.0632518	0.013817	5.37e-06	14688	family.Bifidobacteriaceae.id.433	20.9538	0.00142475
rs857444	T	C	0.0553965	0.0120669	3.82e-06	14914	family.Bifidobacteriaceae.id.433	21.0723	0.00141112
rs10857328	A	T	0.0562	0.0126395	7.24e-06	14915	family.Bifidobacteriaceae.id.433	19.7676	0.00132377
rs10831953	A	G	0.0537537	0.0123746	9.95e-06	14915	family.Bifidobacteriaceae.id.433	18.8668	0.00126352
rs7174549	T	C	0.0551726	0.0124655	6.87e-06	14915	family.Bifidobacteriaceae.id.433	19.5872	0.00131171
rs73797465	G	T	-0.0942612	0.0208421	4.85e-06	14795	family.Bifidobacteriaceae.id.433	20.4514	0.0013806
rs10496759	C	G	0.0637133	0.0144305	8.8e-06	14914	family.Bifidobacteriaceae.id.433	19.4912	0.00130537
rs55888705	G	A	0.053673	0.0120586	8.66e-06	14914	family.Bifidobacteriaceae.id.433	19.8088	0.00132662
rs6899771	G	A	-0.0914312	0.0202604	7.28e-06	14150	family.Bifidobacteriaceae.id.433	20.3626	0.00143719
rs62573205	A	G	-0.0654804	0.0133503	1.49e-06	16838	family.Christensenellaceae.id.1866	24.0541	0.00142669
rs12657403	G	A	0.078108	0.0171887	5.59e-06	16245	family.Christensenellaceae.id.1866	20.6468	0.00126951
rs117186816	A	G	-0.206476	0.0436362	6.52e-06	4310	family.Christensenellaceae.id.1866	22.379	0.00516792
rs9608766	C	T	-0.0682134	0.01496	3.33e-06	16185	family.Christensenellaceae.id.1866	20.7886	0.00128295
rs6471946	G	A	0.0483427	0.0109945	9.87e-06	16838	family.Christensenellaceae.id.1866	19.3312	0.00114689
rs4076564	A	G	-0.188623	0.039209	8.06e-06	3730	family.Christensenellaceae.id.1866	23.1305	0.00616627
rs4805124	G	C	0.0486508	0.0109067	8.36e-06	16847	family.Christensenellaceae.id.1866	19.8949	0.00117966
rs7211194	T	C	0.0492094	0.0110916	9.94e-06	16436	family.Christensenellaceae.id.1866	19.6812	0.00119616
rs892686	G	A	0.0506107	0.0109651	4.12e-06	16847	family.Christensenellaceae.id.1866	21.3015	0.00126296
rs12380890	G	A	-0.0503972	0.0111047	5.78e-06	16846	family.Christensenellaceae.id.1866	20.5942	0.00122115
rs12186080	A	G	0.0748236	0.016246	5.34e-06	14244	family.Clostridiaceae1.id.1869	21.2092	0.00148699
rs2795528	A	G	-0.180969	0.0390911	3.81e-06	6411	family.Clostridiaceae1.id.1869	21.4248	0.00333179
rs550843	C	T	-0.0734787	0.0168383	7.09e-06	14234	family.Clostridiaceae1.id.1869	19.0399	0.00133603
rs12341505	A	G	0.0814503	0.0179338	4.54e-06	14250	family.Clostridiaceae1.id.1869	20.6243	0.00144543
rs4723021	C	T	-0.106376	0.0241944	7.42e-06	13682	family.Clostridiaceae1.id.1869	19.3284	0.0014109
rs881532	G	A	-0.0533035	0.0119011	7.9e-06	14250	family.Clostridiaceae1.id.1869	20.0576	0.00140577
rs2817172	T	C	0.0563367	0.012392	5.27e-06	13789	family.Clostridiaceae1.id.1869	20.665	0.00149663
rs10875374	T	C	-0.0536759	0.0119436	8.1e-06	14253	family.Clostridiaceae1.id.1869	20.1943	0.00141504
rs12490337	G	C	-0.0616944	0.013693	6.91e-06	14253	family.Clostridiaceae1.id.1869	20.297	0.00142223
rs62397761	G	A	0.0615805	0.0136198	9.08e-06	14248	family.Clostridiaceae1.id.1869	20.4402	0.00143274
rs56188186	G	A	0.0967774	0.0217471	8.24e-06	13218	family.Clostridiaceae1.id.1869	19.8006	0.00149598
rs55682560	T	C	-0.131519	0.0261319	4.97e-07	9183	family.ClostridialesvadinBB60group.id.11286	25.3247	0.00275079
rs9979874	C	G	-0.0738925	0.0150911	1.05e-06	10506	family.ClostridialesvadinBB60group.id.11286	23.9703	0.00227682
rs28691777	T	C	0.137134	0.0266996	6.96e-07	10199	family.ClostridialesvadinBB60group.id.11286	26.375	0.00257988
rs6588624	A	G	-0.0662317	0.0138147	1.79e-06	10512	family.ClostridialesvadinBB60group.id.11286	22.981	0.00218181
rs7538034	G	T	-0.078598	0.0165982	2.37e-06	10420	family.ClostridialesvadinBB60group.id.11286	22.419	0.00214733
rs66714985	C	A	0.116908	0.0252447	4.85e-06	10512	family.ClostridialesvadinBB60group.id.11286	21.442	0.00203599
rs118104867	T	C	0.214464	0.0455098	3.44e-06	4095	family.ClostridialesvadinBB60group.id.11286	22.1966	0.00539382
rs2191834	T	G	0.0746375	0.0159136	2.5e-06	10511	family.ClostridialesvadinBB60group.id.11286	21.9935	0.00208845
rs7725895	G	A	-0.116224	0.0240367	3.94e-06	10512	family.ClostridialesvadinBB60group.id.11286	23.3753	0.00221916
rs7226487	G	A	-0.0643682	0.0138701	3.58e-06	10505	family.ClostridialesvadinBB60group.id.11286	21.5327	0.00204595
rs10517600	G	T	0.0626993	0.0139364	6.83e-06	10512	family.ClostridialesvadinBB60group.id.11286	20.2367	0.00192177
rs17121075	A	G	0.0769254	0.0172234	7.91e-06	10512	family.ClostridialesvadinBB60group.id.11286	19.9444	0.00189407
rs10904722	T	C	-0.0672314	0.0147123	5.05e-06	10512	family.ClostridialesvadinBB60group.id.11286	20.8785	0.0019826
rs6755871	G	C	-0.0613825	0.0138976	9.33e-06	10500	family.ClostridialesvadinBB60group.id.11286	19.5042	0.00185445
rs34088226	G	A	-0.117807	0.026924	7.66e-06	9716	family.ClostridialesvadinBB60group.id.11286	19.1414	0.00196662
rs13409132	G	A	-0.165419	0.0352154	4.37e-06	5913	family.ClostridialesvadinBB60group.id.11286	22.0575	0.00371773
rs719099	G	A	0.0778402	0.0155815	5.43e-07	17687	family.Coriobacteriaceae.id.811	24.954	0.00140904
rs240104	C	T	-0.0603429	0.0126849	1.52e-06	17577	family.Coriobacteriaceae.id.811	22.6271	0.0012858
rs11250875	C	T	0.06075	0.0130939	4.83e-06	17690	family.Coriobacteriaceae.id.811	21.5232	0.00121534
rs34739816	T	G	0.0965017	0.0207666	3.88e-06	16593	family.Coriobacteriaceae.id.811	21.5917	0.00129972
rs76779974	G	C	0.0774888	0.0171877	5.63e-06	16419	family.Coriobacteriaceae.id.811	20.3231	0.0012364
rs80046645	G	C	0.25584	0.0561995	4.66e-06	3204	family.Coriobacteriaceae.id.811	20.7109	0.00642656
rs1816223	G	A	-0.0586265	0.0129006	4.84e-06	17688	family.Coriobacteriaceae.id.811	20.65	0.00116623
rs67561917	G	A	-0.0714367	0.0154113	5.39e-06	17333	family.Coriobacteriaceae.id.811	21.4838	0.00123808
rs3025411	G	A	0.0926543	0.0209468	8.27e-06	15671	family.Coriobacteriaceae.id.811	19.5632	0.00124698
rs11656361	C	A	0.0773006	0.017553	8.02e-06	16665	family.Coriobacteriaceae.id.811	19.3915	0.0011624
rs1397793	A	G	-0.0498855	0.0112446	9.77e-06	17527	family.Coriobacteriaceae.id.811	19.6792	0.00112166
rs11073596	G	T	0.0510212	0.0114339	8.14e-06	17527	family.Coriobacteriaceae.id.811	19.9096	0.00113478
rs62448869	A	T	-0.0486059	0.0108982	7.87e-06	17527	family.Coriobacteriaceae.id.811	19.8892	0.00113362
rs13307134	T	C	0.0565686	0.0126265	7.8e-06	17527	family.Coriobacteriaceae.id.811	20.0695	0.00114388
rs12974142	A	G	0.0789796	0.0177205	8.51e-06	17413	family.Coriobacteriaceae.id.811	19.8623	0.00113949
rs8010111	A	G	-0.103377	0.0229286	6.9e-06	15996	family.Coriobacteriaceae.id.811	20.3253	0.00126919
rs72731813	T	C	-0.149751	0.0293415	2.76e-07	7786	family.Defluviitaleaceae.id.1924	26.0414	0.00333434
rs4677103	G	A	0.0977203	0.0197033	9.42e-07	8002	family.Defluviitaleaceae.id.1924	24.5915	0.00306452
rs55658617	C	T	0.177314	0.0361844	1.41e-06	6676	family.Defluviitaleaceae.id.1924	24.0056	0.003584
rs9725395	G	A	-0.138357	0.0295185	3.41e-06	8031	family.Defluviitaleaceae.id.1924	21.9636	0.00272807
rs17051335	T	C	-0.134314	0.0292201	4.58e-06	8031	family.Defluviitaleaceae.id.1924	21.1235	0.002624
rs112893842	C	T	0.110761	0.0232545	2.75e-06	8203	family.Defluviitaleaceae.id.1924	22.6807	0.00275798
rs28696126	T	A	-0.107106	0.0238173	5.56e-06	7830	family.Defluviitaleaceae.id.1924	20.2179	0.00257611
rs1582238	C	T	0.0801923	0.0167061	1.69e-06	8002	family.Defluviitaleaceae.id.1924	23.036	0.00287123
rs1908593	C	T	0.070223	0.0156601	7.86e-06	8203	family.Defluviitaleaceae.id.1924	20.1032	0.00244532
rs9608282	G	T	0.139014	0.0299429	4.61e-06	7736	family.Defluviitaleaceae.id.1924	21.5484	0.00277846
rs4344384	T	G	0.0708803	0.0156121	5.86e-06	8200	family.Defluviitaleaceae.id.1924	20.6074	0.00250741
rs540220	C	T	-0.123954	0.0289814	9.48e-06	7887	family.Defluviitaleaceae.id.1924	18.2881	0.00231399
rs6060239	T	C	0.0832977	0.0166509	3.36e-07	15074	family.Desulfovibrionaceae.id.3169	25.0226	0.00165745
rs4506934	T	C	-0.0943381	0.020138	3.16e-06	15035	family.Desulfovibrionaceae.id.3169	21.9424	0.00145749
rs2692012	G	A	0.114231	0.0253568	1.56e-06	13080	family.Desulfovibrionaceae.id.3169	20.2913	0.00154915
rs11599763	C	T	-0.0555931	0.0117493	2.5e-06	15142	family.Desulfovibrionaceae.id.3169	22.385	0.00147635
rs112381107	T	C	0.211435	0.0456962	2.82e-06	4455	family.Desulfovibrionaceae.id.3169	21.3994	0.00478262
rs16851319	C	G	-0.0732697	0.0150964	2.4e-06	15128	family.Desulfovibrionaceae.id.3169	23.553	0.0015547
rs17791387	G	A	-0.0729251	0.0154381	2.1e-06	15045	family.Desulfovibrionaceae.id.3169	22.3106	0.00148092
rs9928243	A	C	-0.0541732	0.0117819	4.48e-06	15141	family.Desulfovibrionaceae.id.3169	21.1389	0.00139437
rs7164160	T	A	-0.0574455	0.0129468	7.34e-06	15142	family.Desulfovibrionaceae.id.3169	19.6846	0.00129848
rs3935584	T	C	-0.0525838	0.0115757	6.78e-06	15140	family.Desulfovibrionaceae.id.3169	20.6324	0.0013611
rs72647048	C	T	-0.0770089	0.017089	9.61e-06	15142	family.Desulfovibrionaceae.id.3169	20.3043	0.00133931
rs78143293	G	A	-0.0848521	0.0170415	1.2e-06	13572	family.Enterobacteriaceae.id.3469	24.7882	0.00182336
rs111229068	T	A	0.110561	0.0241719	3.65e-06	12350	family.Enterobacteriaceae.id.3469	20.9176	0.00169114
rs62210023	G	A	0.0606754	0.0130125	3.13e-06	13515	family.Enterobacteriaceae.id.3469	21.739	0.00160616
rs504442	G	T	0.084159	0.0189479	5.17e-06	13578	family.Enterobacteriaceae.id.3469	19.7249	0.00145082
rs80319214	G	C	0.0990404	0.0215877	6.95e-06	12641	family.Enterobacteriaceae.id.3469	21.0446	0.00166229
rs11026530	C	T	0.0822408	0.0186379	9.43e-06	13485	family.Enterobacteriaceae.id.3469	19.4678	0.00144179
rs2374342	A	C	0.0582927	0.0126195	4.52e-06	13577	family.Enterobacteriaceae.id.3469	21.3345	0.00156913
rs79757635	A	C	0.0758597	0.0171286	9.32e-06	13419	family.Enterobacteriaceae.id.3469	19.6117	0.00145957
rs35673018	A	G	0.0899642	0.0202934	7.63e-06	13326	family.Enterobacteriaceae.id.3469	19.65	0.00147261
rs61973590	G	C	-0.0605392	0.0133696	8.54e-06	13570	family.Enterobacteriaceae.id.3469	20.5008	0.00150869
rs4792380	T	A	0.115598	0.0257683	9.49e-06	12763	family.Enterobacteriaceae.id.3469	20.1215	0.00157431
rs62504403	T	C	0.0681159	0.0127883	1.12e-07	16981	family.Erysipelotrichaceae.id.2149	28.3673	0.00166794
rs7234058	C	T	-0.0945759	0.0194091	9.12e-07	16874	family.Erysipelotrichaceae.id.2149	23.741	0.00140515
rs17530232	G	A	0.10305	0.0224648	2.79e-06	16622	family.Erysipelotrichaceae.id.2149	21.0397	0.00126433
rs2300775	C	T	0.052225	0.0106784	9.78e-07	18216	family.Erysipelotrichaceae.id.2149	23.9162	0.00131135
rs35161940	C	T	-0.0806041	0.0167641	1.85e-06	18213	family.Erysipelotrichaceae.id.2149	23.1157	0.00126771
rs10781552	T	C	-0.0552212	0.0116074	2.33e-06	17789	family.Erysipelotrichaceae.id.2149	22.6304	0.00127068
rs4078432	T	C	-0.0608929	0.0133764	4.23e-06	17789	family.Erysipelotrichaceae.id.2149	20.7209	0.00116359
rs1074800	G	A	0.0492438	0.010887	6.15e-06	17789	family.Erysipelotrichaceae.id.2149	20.4567	0.00114877
rs56970041	G	T	0.0724144	0.0164471	5.4e-06	18217	family.Erysipelotrichaceae.id.2149	19.3832	0.001063
rs7826267	G	T	-0.0839071	0.0199131	9.28e-06	17586	family.Erysipelotrichaceae.id.2149	17.753	0.00100859
rs28703642	G	T	0.0525302	0.0117964	7.64e-06	18217	family.Erysipelotrichaceae.id.2149	19.8277	0.00108735
rs1884466	T	C	-0.0475363	0.0106939	9.53e-06	18205	family.Erysipelotrichaceae.id.2149	19.7576	0.00108423
rs290833	G	T	-0.0497374	0.0111376	8.03e-06	17789	family.Erysipelotrichaceae.id.2149	19.9402	0.0011198
rs11021253	G	C	-0.146412	0.0302004	1.25e-06	3155	family.FamilyXI.id.1936	23.4883	0.00739442
rs697771	G	A	-0.117677	0.0251491	3.19e-06	3152	family.FamilyXI.id.1936	21.8808	0.00689836
rs10759623	T	C	-0.162115	0.032151	5.78e-07	3156	family.FamilyXI.id.1936	25.4086	0.00799161
rs55893383	C	T	-0.175157	0.0369474	3e-06	3136	family.FamilyXI.id.1936	22.4601	0.00711561
rs488164	G	T	0.117998	0.025516	4.8e-06	3149	family.FamilyXI.id.1936	21.3721	0.00674544
rs3733511	G	A	0.128253	0.0274718	3.39e-06	3156	family.FamilyXI.id.1936	21.7816	0.00685865
rs6025153	C	G	0.118619	0.0261969	7.07e-06	3130	family.FamilyXI.id.1936	20.4893	0.00650767
rs78222136	C	G	0.224835	0.0511672	8.41e-06	3136	family.FamilyXI.id.1936	19.2959	0.00611929
rs17379710	C	T	-0.116383	0.0252125	3.97e-06	3156	family.FamilyXI.id.1936	21.2949	0.00670644
rs2156611	C	T	-0.112486	0.0251099	9.43e-06	3155	family.FamilyXI.id.1936	20.0555	0.00632058
rs6501525	G	A	0.0561559	0.0115587	1.24e-06	16269	family.FamilyXIII.id.1957	23.6003	0.00144871
rs118170811	G	A	0.151619	0.0317112	1.8e-06	9645	family.FamilyXIII.id.1957	22.8556	0.00236457
rs12643275	T	A	-0.0550907	0.0116474	2.42e-06	16269	family.FamilyXIII.id.1957	22.369	0.00137322
rs1999289	T	A	-0.0637366	0.013927	2.54e-06	16269	family.FamilyXIII.id.1957	20.9417	0.00128572
rs482905	T	G	0.0596528	0.012717	3.72e-06	16737	family.FamilyXIII.id.1957	22.0008	0.00131293
rs6797051	T	C	-0.0805984	0.0171364	4.89e-06	16737	family.FamilyXIII.id.1957	22.1188	0.00131996
rs66753613	A	G	0.0651136	0.0144251	8.08e-06	16269	family.FamilyXIII.id.1957	20.3728	0.00125083
rs7514702	C	T	-0.0663236	0.0141626	3.92e-06	16737	family.FamilyXIII.id.1957	21.9281	0.0013086
rs7076829	A	T	-0.0516394	0.0112313	4.76e-06	16269	family.FamilyXIII.id.1957	21.1373	0.00129771
rs10404377	A	C	-0.0503183	0.011165	6.99e-06	16269	family.FamilyXIII.id.1957	20.3086	0.0012469
rs4293737	G	A	-0.112091	0.0271305	8.38e-06	5704	family.FamilyXIII.id.1957	17.0636	0.00298364
rs1887048	A	G	0.0579979	0.0129602	9.65e-06	16717	family.FamilyXIII.id.1957	20.0239	0.00119652
rs12904405	G	A	-0.0851896	0.0192688	7.67e-06	16643	family.FamilyXIII.id.1957	19.5438	0.00117306
rs9929145	A	G	-0.125721	0.0245233	2.84e-07	15866	family.Lachnospiraceae.id.1987	26.2786	0.00165376
rs11755180	G	C	-0.049227	0.0104894	2.69e-06	18333	family.Lachnospiraceae.id.1987	22.0221	0.00119991
rs35524804	C	T	-0.0607481	0.0125216	2.45e-06	17859	family.Lachnospiraceae.id.1987	23.5342	0.00131619
rs13234407	G	A	-0.0494998	0.0105075	2.41e-06	18340	family.Lachnospiraceae.id.1987	22.1902	0.0012086
rs79086868	C	T	0.0776723	0.0164472	3.01e-06	17522	family.Lachnospiraceae.id.1987	22.2996	0.00127119
rs112040820	G	A	0.0549584	0.0117086	2.42e-06	17512	family.Lachnospiraceae.id.1987	22.0298	0.00125655
rs2159863	G	A	-0.0585831	0.0128742	3.7e-06	18340	family.Lachnospiraceae.id.1987	20.7041	0.00112775
rs11139361	C	T	0.0494463	0.0110503	4.26e-06	18333	family.Lachnospiraceae.id.1987	20.0202	0.00109096
rs7359994	C	T	-0.0503142	0.0112482	5.36e-06	18340	family.Lachnospiraceae.id.1987	20.0065	0.0010898
rs1205444	G	A	0.0500458	0.0112142	7.53e-06	17779	family.Lachnospiraceae.id.1987	19.9136	0.00111893
rs146660815	C	T	-0.215114	0.0476778	6.53e-06	4112	family.Lachnospiraceae.id.1987	20.3467	0.00492614
rs959845	T	C	-0.0493666	0.0107801	5.17e-06	17859	family.Lachnospiraceae.id.1987	20.9686	0.00117287
rs10402491	T	C	0.0661701	0.014851	7.58e-06	18334	family.Lachnospiraceae.id.1987	19.8503	0.00108165
rs13005175	G	A	0.0993483	0.0218395	8.37e-06	16893	family.Lachnospiraceae.id.1987	20.6911	0.00122348
rs2910921	C	T	0.160302	0.035832	8.42e-06	6549	family.Lachnospiraceae.id.1987	20.008	0.00304674
rs12760724	C	A	-0.0484566	0.0107934	7.27e-06	18340	family.Lachnospiraceae.id.1987	20.1531	0.00109777
rs11841382	T	G	-0.0718128	0.017462	9.58e-06	18340	family.Lachnospiraceae.id.1987	16.911	0.000921335
rs16861661	A	G	-0.193287	0.0379293	2.7e-07	5385	family.Lactobacillaceae.id.1836	25.9595	0.00479934
rs921925	C	A	0.0999419	0.0201687	5.77e-07	7053	family.Lactobacillaceae.id.1836	24.5479	0.00346941
rs768253	G	T	-0.0792344	0.0170604	3.61e-06	7059	family.Lactobacillaceae.id.1836	21.5638	0.00304635
rs6092149	T	A	-0.0825646	0.0170282	1.38e-06	7006	family.Lactobacillaceae.id.1836	23.5031	0.00334444
rs328312	A	T	0.082529	0.0168225	8.69e-07	7051	family.Lactobacillaceae.id.1836	24.0608	0.00340175
rs11674854	T	C	-0.0830224	0.0175267	2.6e-06	6750	family.Lactobacillaceae.id.1836	22.4315	0.00331316
rs77478751	G	A	-0.219178	0.0473566	5.96e-06	3704	family.Lactobacillaceae.id.1836	21.409	0.00574984
rs74599091	G	A	0.191613	0.0425039	7.7e-06	4951	family.Lactobacillaceae.id.1836	20.315	0.00408808
rs9345899	G	A	-0.124042	0.0278946	9.45e-06	6602	family.Lactobacillaceae.id.1836	19.768	0.00298621
rs1590596	G	C	-0.10381	0.0220135	3.9e-06	6750	family.Lactobacillaceae.id.1836	22.2317	0.00328374
rs62314653	A	C	0.177082	0.0392269	6.59e-06	6016	family.Lactobacillaceae.id.1836	20.3721	0.00337601
rs10202904	G	T	-0.121754	0.0235357	3.01e-07	3695	family.Methanobacteriaceae.id.121	26.747	0.00719054
rs73457410	G	A	0.21534	0.0436695	1.41e-06	3498	family.Methanobacteriaceae.id.121	24.3021	0.0069034
rs62241835	T	G	-0.203385	0.0417931	1.63e-06	3383	family.Methanobacteriaceae.id.121	23.6687	0.00695183
rs894996	A	C	0.216999	0.0449076	1.88e-06	3582	family.Methanobacteriaceae.id.121	23.3364	0.00647634
rs75208022	T	C	-0.227245	0.048763	5.92e-06	3203	family.Methanobacteriaceae.id.121	21.7038	0.00673465
rs12825290	G	C	-0.216781	0.0493496	6.08e-06	3144	family.Methanobacteriaceae.id.121	19.2841	0.00610007
rs56131665	A	G	0.178661	0.039298	6.18e-06	3572	family.Methanobacteriaceae.id.121	20.6574	0.00575311
rs4257531	A	G	0.164498	0.0364959	7.44e-06	3162	family.Methanobacteriaceae.id.121	20.303	0.00638397
rs4753222	G	A	0.111056	0.0250524	7.45e-06	3698	family.Methanobacteriaceae.id.121	19.6403	0.00528585
rs6508769	C	T	0.153519	0.0344519	8.23e-06	3319	family.Methanobacteriaceae.id.121	19.8444	0.00594705
rs73068003	T	G	-0.15814	0.0351803	8.45e-06	3692	family.Methanobacteriaceae.id.121	20.1953	0.0054432
rs7643618	G	A	0.123301	0.0229928	8.82e-08	5167	family.Oxalobacteraceae.id.2966	28.746	0.00553474
rs1569853	C	T	-0.140043	0.0281704	7.45e-07	4997	family.Oxalobacteraceae.id.2966	24.7037	0.00492134
rs736744	T	C	0.105642	0.0200648	1.49e-07	5167	family.Oxalobacteraceae.id.2966	27.7099	0.00533632
rs36057338	T	G	0.181604	0.0398742	6.26e-06	4738	family.Oxalobacteraceae.id.2966	20.734	0.00435887
rs7993559	A	C	0.0921059	0.0201114	5.04e-06	4989	family.Oxalobacteraceae.id.2966	20.9661	0.00418655
rs12002250	C	A	0.196145	0.044523	5.53e-06	4726	family.Oxalobacteraceae.id.2966	19.4	0.0040899
rs111966731	C	T	0.204031	0.0445746	4.56e-06	4387	family.Oxalobacteraceae.id.2966	20.9421	0.00475314
rs17138946	T	G	-0.189444	0.0430248	8.09e-06	4776	family.Oxalobacteraceae.id.2966	19.3794	0.00404296
rs11246212	C	T	0.13607	0.0291797	4.51e-06	5130	family.Oxalobacteraceae.id.2966	21.7369	0.00422097
rs934049	A	G	0.109751	0.0238636	4.21e-06	4951	family.Oxalobacteraceae.id.2966	21.1433	0.00425406
rs12509763	G	C	-0.16332	0.0360823	8.05e-06	5129	family.Oxalobacteraceae.id.2966	20.4795	0.00397855
rs561239	G	A	0.105525	0.0236769	7.19e-06	4989	family.Oxalobacteraceae.id.2966	19.8558	0.00396573
rs62435498	A	C	0.181521	0.0400608	7.46e-06	4780	family.Oxalobacteraceae.id.2966	20.5227	0.00427687
rs80330081	C	A	-0.18756	0.0423688	6.64e-06	4672	family.Oxalobacteraceae.id.2966	19.5885	0.00417702
rs12191680	G	C	0.102214	0.0197189	3.05e-07	9408	family.Pasteurellaceae.id.3689	26.8632	0.00284783
rs9382510	T	C	-0.0881865	0.0169965	2.48e-07	9410	family.Pasteurellaceae.id.3689	26.915	0.0028527
rs76022354	T	C	0.24289	0.0500406	1.83e-06	3692	family.Pasteurellaceae.id.3689	23.5471	0.00634087
rs72756943	A	G	0.13988	0.0303029	3.35e-06	8020	family.Pasteurellaceae.id.3689	21.3027	0.00264982
rs78909003	C	T	-0.241159	0.0498372	2.05e-06	3638	family.Pasteurellaceae.id.3689	23.4025	0.00639517
rs6092684	T	A	0.0684647	0.014674	3.44e-06	9366	family.Pasteurellaceae.id.3689	21.7643	0.00231886
rs4822728	C	T	0.0685479	0.0149032	4.72e-06	9412	family.Pasteurellaceae.id.3689	21.1512	0.00224269
rs35510	G	A	0.122729	0.0264958	4.02e-06	8671	family.Pasteurellaceae.id.3689	21.4507	0.00246831
rs7115142	A	G	-0.0678157	0.0149659	5.97e-06	9408	family.Pasteurellaceae.id.3689	20.5288	0.00217777
rs10965428	A	C	-0.119902	0.0258219	4.29e-06	8873	family.Pasteurellaceae.id.3689	21.5565	0.00242411
rs16970009	G	A	0.187381	0.0429572	7.32e-06	4703	family.Pasteurellaceae.id.3689	19.0194	0.00402952
rs73139353	C	A	-0.222573	0.0484634	8.71e-06	4047	family.Pasteurellaceae.id.3689	21.0815	0.00518471
rs6972479	G	A	-0.0781862	0.0175366	7.75e-06	8616	family.Pasteurellaceae.id.3689	19.8733	0.00230179
rs9895850	C	T	-0.176406	0.041017	9.08e-06	4737	family.Pasteurellaceae.id.3689	18.4892	0.00388961
rs111582866	A	G	-0.113957	0.0256403	7.07e-06	8616	family.Pasteurellaceae.id.3689	19.7486	0.00228738
rs62568866	A	T	-0.118018	0.0259206	7.23e-06	8020	family.Pasteurellaceae.id.3689	20.7252	0.00257817
rs731534	G	C	-0.0986502	0.0216316	9.46e-06	9115	family.Pasteurellaceae.id.3689	20.7932	0.00227652
rs9938097	C	T	-0.0710386	0.0158024	8.23e-06	9402	family.Pasteurellaceae.id.3689	20.2045	0.00214481
rs35703006	T	G	0.0812655	0.0164355	4.95e-07	10715	family.Peptococcaceae.id.2024	24.4435	0.00227647
rs4990837	G	A	0.0910387	0.0185869	1.74e-06	10718	family.Peptococcaceae.id.2024	23.9858	0.00223332
rs150600492	C	A	0.135774	0.0289757	2.31e-06	9761	family.Peptococcaceae.id.2024	21.9521	0.00224438
rs12634826	G	T	-0.0739885	0.0150931	1.01e-06	10381	family.Peptococcaceae.id.2024	24.0263	0.00230955
rs12992764	G	T	0.0684213	0.0141137	1.46e-06	10444	family.Peptococcaceae.id.2024	23.4973	0.00224521
rs75898026	G	A	-0.0821779	0.0173541	2.02e-06	10444	family.Peptococcaceae.id.2024	22.4192	0.00214242
rs117452796	G	A	-0.257982	0.0549569	3.15e-06	3161	family.Peptococcaceae.id.2024	22.0222	0.00692299
rs75430375	T	C	-0.147941	0.0317498	3.41e-06	8375	family.Peptococcaceae.id.2024	21.7065	0.00258574
rs12144792	T	C	0.064399	0.0141246	5.82e-06	10718	family.Peptococcaceae.id.2024	20.7839	0.00193577
rs61841503	A	G	0.0919658	0.0161331	9.8e-09	15333	family.Peptostreptococcaceae.id.2042	32.4908	0.00211481
rs4692811	T	C	0.0642075	0.0126913	4.21e-07	16061	family.Peptostreptococcaceae.id.2042	25.5922	0.0015911
rs2644627	G	C	-0.0558506	0.011224	6.33e-07	16059	family.Peptostreptococcaceae.id.2042	24.7574	0.00153947
rs59987323	T	C	-0.0537078	0.011443	2.7e-06	15584	family.Peptostreptococcaceae.id.2042	22.0262	0.00141157
rs9573937	G	A	-0.0693637	0.0142907	1.71e-06	16061	family.Peptostreptococcaceae.id.2042	23.556	0.00146469
rs75819860	A	T	0.126264	0.0268383	2.49e-06	11697	family.Peptostreptococcaceae.id.2042	22.1296	0.00188866
rs117020988	T	C	0.182411	0.0372126	1.03e-06	6831	family.Peptostreptococcaceae.id.2042	24.0212	0.0035052
rs1520207	T	C	0.0525658	0.0112476	3.17e-06	16057	family.Peptostreptococcaceae.id.2042	21.839	0.00135841
rs76982728	C	T	0.124203	0.0266923	3.24e-06	11185	family.Peptostreptococcaceae.id.2042	21.6477	0.00193203
rs12986312	G	T	0.0571818	0.0125947	5.77e-06	15970	family.Peptostreptococcaceae.id.2042	20.6103	0.00128906
rs10805326	A	G	0.0566637	0.012276	4.03e-06	16061	family.Peptostreptococcaceae.id.2042	21.3031	0.0013248
rs59865771	T	C	-0.0573764	0.0127192	7.69e-06	16040	family.Peptostreptococcaceae.id.2042	20.3466	0.00126704
rs77540684	G	T	0.106725	0.0245638	8.14e-06	13495	family.Peptostreptococcaceae.id.2042	18.8747	0.00139689
rs6721459	G	A	0.0509823	0.0111975	5.08e-06	16061	family.Peptostreptococcaceae.id.2042	20.7273	0.00128903
rs10119172	G	C	-0.0737324	0.014259	1.32e-07	18022	family.Porphyromonadaceae.id.943	26.7357	0.00148147
rs17065783	G	A	-0.059133	0.0122235	1.79e-06	18028	family.Porphyromonadaceae.id.943	23.4002	0.00129645
rs6953849	G	A	0.0718149	0.0150724	2.44e-06	18028	family.Porphyromonadaceae.id.943	22.6994	0.00125768
rs10858364	T	G	0.055316	0.012085	4.31e-06	18028	family.Porphyromonadaceae.id.943	20.9489	0.0011608
rs3111851	G	C	0.0581896	0.0121147	2.19e-06	18024	family.Porphyromonadaceae.id.943	23.0683	0.00127837
rs7330827	C	T	-0.103842	0.0237355	8.05e-06	13754	family.Porphyromonadaceae.id.943	19.1375	0.00138968
rs35961441	C	A	0.0915257	0.0207306	8.37e-06	16374	family.Porphyromonadaceae.id.943	19.4899	0.00118903
rs10762312	A	G	-0.052368	0.0118814	8.7e-06	18028	family.Porphyromonadaceae.id.943	19.4243	0.00107641
rs35233670	C	T	-0.0473576	0.010602	7.91e-06	18024	family.Porphyromonadaceae.id.943	19.9507	0.0011058
rs864093	C	A	-0.0527939	0.0117499	9.6e-06	18027	family.Porphyromonadaceae.id.943	20.1859	0.00111863
rs1980561	G	A	-0.0485289	0.0109284	8.95e-06	18028	family.Porphyromonadaceae.id.943	19.717	0.00109262
rs9958960	A	G	-0.0914807	0.0173611	1.06e-07	14061	family.Prevotellaceae.id.960	27.7614	0.00197074
rs4493272	C	T	-0.0604992	0.0118027	3.02e-07	14867	family.Prevotellaceae.id.960	26.271	0.00176419
rs3860225	G	A	0.083936	0.0167936	5.5e-07	14871	family.Prevotellaceae.id.960	24.9776	0.00167703
rs912860	A	G	-0.229046	0.0483124	9.3e-07	3479	family.Prevotellaceae.id.960	22.4636	0.00641915
rs12118202	C	T	-0.0751986	0.0147265	5.54e-07	14869	family.Prevotellaceae.id.960	26.0712	0.00175056
rs2206482	G	T	-0.0569105	0.0117486	1.3e-06	14808	family.Prevotellaceae.id.960	23.4612	0.00158207
rs9586501	A	G	0.0592681	0.0127329	2.59e-06	14868	family.Prevotellaceae.id.960	21.6634	0.00145513
rs12057990	T	C	0.0589878	0.0132268	8.97e-06	14867	family.Prevotellaceae.id.960	19.8863	0.00133601
rs148376875	G	T	0.084515	0.0179163	2.08e-06	14289	family.Prevotellaceae.id.960	22.2489	0.00155486
rs4685827	C	T	-0.0679529	0.0145407	2.77e-06	14867	family.Prevotellaceae.id.960	21.8366	0.00146684
rs10131942	G	C	0.0701212	0.0158326	8.61e-06	14871	family.Prevotellaceae.id.960	19.6126	0.00131729
rs34660375	G	A	-0.0805894	0.0178291	7.4e-06	14289	family.Prevotellaceae.id.960	20.4284	0.00142782
rs7252711	G	A	-0.0740876	0.0161926	5.57e-06	14540	family.Prevotellaceae.id.960	20.9314	0.0014377
rs3758087	C	T	0.0564199	0.0124655	8.61e-06	14871	family.Prevotellaceae.id.960	20.4827	0.00137565
rs34071565	A	T	-0.1567	0.0347882	5.6e-06	8136	family.Prevotellaceae.id.960	20.2846	0.0024876
rs13069367	C	A	-0.0539768	0.0119687	7.39e-06	14860	family.Prevotellaceae.id.960	20.3357	0.0013668
rs2278540	A	G	0.0554249	0.0123265	8.44e-06	14847	family.Prevotellaceae.id.960	20.215	0.00135989
rs11045907	A	T	-0.0596511	0.0135476	9e-06	14871	family.Prevotellaceae.id.960	19.3845	0.00130199
rs9813022	G	A	-0.0842444	0.0163583	2.53e-07	8498	family.Rhodospirillaceae.id.2717	26.5156	0.00311125
rs3754624	T	C	0.0971389	0.0200064	1.71e-06	8496	family.Rhodospirillaceae.id.2717	23.5693	0.00276714
rs55876211	T	C	-0.0911851	0.0196395	2.87e-06	8494	family.Rhodospirillaceae.id.2717	21.5518	0.00253147
rs76784716	G	A	0.136049	0.0285767	1.49e-06	8498	family.Rhodospirillaceae.id.2717	22.6603	0.00266008
rs4278423	C	T	0.107529	0.0235725	3.12e-06	8501	family.Rhodospirillaceae.id.2717	20.8037	0.0024418
rs1549633	C	A	0.0999312	0.0218634	4.7e-06	8010	family.Rhodospirillaceae.id.2717	20.8862	0.00260138
rs11591293	T	G	0.0743184	0.0158724	2.67e-06	8500	family.Rhodospirillaceae.id.2717	21.9182	0.00257258
rs74354280	T	C	-0.0911896	0.0204907	6.67e-06	8501	family.Rhodospirillaceae.id.2717	19.8004	0.00232432
rs61933850	A	G	0.164808	0.0360647	7.23e-06	6830	family.Rhodospirillaceae.id.2717	20.877	0.00304823
rs7001029	T	C	0.117366	0.0261324	5.35e-06	8044	family.Rhodospirillaceae.id.2717	20.1658	0.00250129
rs1035406	A	G	-0.11354	0.0250863	5.84e-06	8483	family.Rhodospirillaceae.id.2717	20.4797	0.00240896
rs72714493	G	A	0.0816858	0.0180791	7.35e-06	8497	family.Rhodospirillaceae.id.2717	20.4097	0.00239679
rs12977163	C	G	0.0730951	0.0163491	7.63e-06	8044	family.Rhodospirillaceae.id.2717	19.984	0.0024788
rs13336560	T	C	-0.0701719	0.0158061	9.17e-06	8010	family.Rhodospirillaceae.id.2717	19.7045	0.00245457
rs4822789	C	G	0.0734321	0.0160521	7.01e-06	8492	family.Rhodospirillaceae.id.2717	20.9221	0.00245826
rs6679026	C	T	0.111984	0.0251088	9.95e-06	8497	family.Rhodospirillaceae.id.2717	19.8864	0.00233549
rs1923415	G	A	-0.0999238	0.0227326	9.64e-06	8501	family.Rhodospirillaceae.id.2717	19.3169	0.00226769
rs9603208	T	G	0.0821173	0.0159596	1.92e-07	17680	family.Rikenellaceae.id.967	26.4715	0.00149519
rs1939881	A	G	-0.105589	0.0206213	5.64e-07	17434	family.Rikenellaceae.id.967	26.2157	0.00150162
rs67705352	G	T	-0.0549688	0.0110534	6.58e-07	17676	family.Rikenellaceae.id.967	24.7282	0.00139718
rs4264350	C	T	-0.0526393	0.0108555	1.35e-06	17668	family.Rikenellaceae.id.967	23.5111	0.0013291
rs67281112	C	G	0.0635814	0.0137451	3.63e-06	17199	family.Rikenellaceae.id.967	21.395	0.00124256
rs6837275	G	A	0.0570355	0.011887	1.45e-06	17199	family.Rikenellaceae.id.967	23.0195	0.00133679
rs9578457	A	G	-0.141478	0.0315848	3.99e-06	9400	family.Rikenellaceae.id.967	20.0601	0.00212996
rs2833282	A	G	0.0711137	0.0156966	4.31e-06	17680	family.Rikenellaceae.id.967	20.5232	0.0011596
rs77885767	T	C	-0.156209	0.0336482	2.85e-06	8478	family.Rikenellaceae.id.967	21.5471	0.00253568
rs59663348	A	G	0.0570915	0.0125048	6.12e-06	17678	family.Rikenellaceae.id.967	20.8422	0.00117774
rs74474130	G	T	0.137747	0.0295688	3.61e-06	11055	family.Rikenellaceae.id.967	21.6981	0.00195925
rs7242694	T	C	-0.0618674	0.0134882	5.81e-06	17199	family.Rikenellaceae.id.967	21.036	0.00122174
rs36021379	G	A	-0.0656005	0.0144903	7.2e-06	17199	family.Rikenellaceae.id.967	20.4932	0.00119026
rs10217435	T	C	-0.0883756	0.0197506	6.51e-06	17679	family.Rikenellaceae.id.967	20.0195	0.00113124
rs2447496	A	G	-0.0549203	0.0121904	6.09e-06	17199	family.Rikenellaceae.id.967	20.2944	0.00117872
rs35909684	C	A	-0.0850181	0.0191539	7.1e-06	17565	family.Rikenellaceae.id.967	19.6997	0.0011204
rs4783173	G	C	0.0481514	0.0110006	7.06e-06	17086	family.Rikenellaceae.id.967	19.1574	0.00112011
rs10832801	C	A	-0.0534763	0.0122666	7.5e-06	17199	family.Rikenellaceae.id.967	19.003	0.0011038
rs9389714	T	C	-0.0636841	0.0143416	8.79e-06	17680	family.Rikenellaceae.id.967	19.7161	0.00111405
rs6744030	T	C	0.0696747	0.0157103	9.32e-06	17564	family.Rikenellaceae.id.967	19.6667	0.00111859
rs117677831	A	G	0.0984657	0.0188897	1.76e-07	15835	family.Ruminococcaceae.id.2050	27.1684	0.00171299
rs2113833	C	T	0.169146	0.0355009	1.14e-06	4140	family.Ruminococcaceae.id.2050	22.69	0.00545343
rs17376049	C	T	0.0848534	0.0172114	7.3e-07	18333	family.Ruminococcaceae.id.2050	24.303	0.00132403
rs56199908	C	T	-0.199327	0.0410444	1.66e-06	5618	family.Ruminococcaceae.id.2050	23.5759	0.00418044
rs10093275	T	C	0.0534595	0.011677	5.35e-06	18335	family.Ruminococcaceae.id.2050	20.9576	0.00114186
rs76724913	G	T	0.0901053	0.0203104	9.6e-06	17516	family.Ruminococcaceae.id.2050	19.6794	0.00112238
rs1612733	C	T	0.108708	0.0238006	4.22e-06	15016	family.Ruminococcaceae.id.2050	20.8589	0.00138737
rs2426816	A	T	-0.0480152	0.0106011	6.04e-06	17774	family.Ruminococcaceae.id.2050	20.5118	0.00115284
rs3009418	A	C	0.0927607	0.0210123	8.69e-06	16407	family.Ruminococcaceae.id.2050	19.4862	0.00118641
rs10166469	C	T	-0.053336	0.0120209	8.52e-06	18314	family.Ruminococcaceae.id.2050	19.6843	0.00107378
rs1158100	G	A	-0.0490539	0.0109865	8.61e-06	18333	family.Ruminococcaceae.id.2050	19.9335	0.00108624
rs499272	C	G	0.0706431	0.016046	9.29e-06	17854	family.Ruminococcaceae.id.2050	19.3802	0.00108443
rs11110281	C	T	-0.130554	0.0225943	1.4e-08	15316	family.Streptococcaceae.id.1850	33.3831	0.00217516
rs4968759	G	A	-0.0544035	0.0111271	8.92e-07	16624	family.Streptococcaceae.id.1850	23.9021	0.00143591
rs4260895	A	C	-0.0625595	0.0125301	4.5e-07	16627	family.Streptococcaceae.id.1850	24.9243	0.00149696
rs395407	C	G	-0.0826855	0.0172536	1.33e-06	16088	family.Streptococcaceae.id.1850	22.9639	0.00142553
rs2370083	T	G	-0.0842751	0.0184509	4.26e-06	16516	family.Streptococcaceae.id.1850	20.8597	0.00126156
rs11248956	T	C	0.0599192	0.0129445	2.68e-06	16627	family.Streptococcaceae.id.1850	21.4243	0.00128702
rs76717940	A	T	0.150606	0.0334079	3.09e-06	7720	family.Streptococcaceae.id.1850	20.3175	0.00262558
rs10028567	T	C	-0.0934027	0.0190343	3.72e-06	16549	family.Streptococcaceae.id.1850	24.0763	0.00145291
rs72739637	G	A	0.0927983	0.0192021	1.82e-06	15111	family.Streptococcaceae.id.1850	23.3521	0.00154319
rs16950051	G	A	0.107008	0.0236973	5.34e-06	14431	family.Streptococcaceae.id.1850	20.3878	0.00141098
rs77968078	A	G	-0.0993013	0.0224788	7.93e-06	15519	family.Streptococcaceae.id.1850	19.5123	0.0012559
rs28718126	G	A	0.109069	0.0246868	9.41e-06	13529	family.Streptococcaceae.id.1850	19.5169	0.00144073
rs7916711	G	A	0.0959639	0.021545	6.33e-06	15515	family.Streptococcaceae.id.1850	19.8365	0.00127707
rs957755	G	T	-0.0642449	0.0142702	7.42e-06	16627	family.Streptococcaceae.id.1850	20.2658	0.00121751
rs6806351	C	T	-0.0619209	0.0135744	6.94e-06	16198	family.Streptococcaceae.id.1850	20.8056	0.00128297
rs9903102	A	C	-0.0693015	0.0154096	4.92e-06	16623	family.Streptococcaceae.id.1850	20.2232	0.00121524
rs57646748	A	G	-0.088021	0.019876	7.88e-06	16160	family.Streptococcaceae.id.1850	19.6093	0.00121213
rs6563952	C	G	0.0801931	0.0178576	8.71e-06	16627	family.Streptococcaceae.id.1850	20.164	0.0012114
rs9864379	C	T	-0.160521	0.0292752	4.66e-08	5768	family.unknownfamily.id.1000001214	30.0549	0.0051854
rs11150282	C	T	0.098235	0.0197127	7.36e-07	5864	family.unknownfamily.id.1000001214	24.8253	0.00421709
rs16851659	C	G	-0.0895168	0.0186555	1.27e-06	5875	family.unknownfamily.id.1000001214	23.0169	0.0039038
rs4129395	A	G	0.0904264	0.0185253	1.22e-06	5878	family.unknownfamily.id.1000001214	23.8183	0.00403713
rs1221147	A	T	0.126305	0.0279161	4.86e-06	5759	family.unknownfamily.id.1000001214	20.4635	0.00354195
rs73074665	T	A	0.164631	0.0356037	3.62e-06	5749	family.unknownfamily.id.1000001214	21.3739	0.00370536
rs113884518	C	T	-0.20591	0.0455376	7.74e-06	4434	family.unknownfamily.id.1000001214	20.437	0.00459008
rs789069	C	A	-0.10413	0.0234459	6.5e-06	5870	family.unknownfamily.id.1000001214	19.7182	0.00334905
rs367480	A	G	-0.0841649	0.0185948	7.52e-06	5878	family.unknownfamily.id.1000001214	20.4801	0.00347327
rs8028558	G	A	0.08346	0.0188504	9.78e-06	5875	family.unknownfamily.id.1000001214	19.596	0.00332553
rs28678345	C	T	0.213083	0.0471377	8.06e-06	4315	family.unknownfamily.id.1000001214	20.4249	0.00471334
rs74603314	C	T	0.230767	0.0489701	2.28e-06	4033	family.unknownfamily.id.1000005471	22.1958	0.00547612
rs76373661	A	G	0.0908218	0.0202986	5.16e-06	10359	family.unknownfamily.id.1000005471	20.0154	0.00192882
rs17235252	C	T	-0.122002	0.0255463	2.16e-06	9531	family.unknownfamily.id.1000005471	22.8028	0.00238728
rs62188991	C	G	-0.110864	0.0241355	5.27e-06	9531	family.unknownfamily.id.1000005471	21.0949	0.00220887
rs949341	A	G	0.0656602	0.0147216	7.73e-06	10355	family.unknownfamily.id.1000005471	19.8888	0.00191738
rs13100746	T	C	0.0638979	0.0142685	7.29e-06	10359	family.unknownfamily.id.1000005471	20.0507	0.00193222
rs417270	C	T	-0.0701464	0.0156608	5.81e-06	9971	family.unknownfamily.id.1000005471	20.0584	0.00200803
rs515984	C	T	-0.0875451	0.0190685	6.61e-06	10359	family.unknownfamily.id.1000005471	21.0739	0.00203062
rs7706512	A	G	0.0657351	0.0138979	2.27e-06	10359	family.unknownfamily.id.1000005471	22.3672	0.00215496
rs11779863	A	G	-0.0772768	0.0172171	6.69e-06	10353	family.unknownfamily.id.1000005471	20.1417	0.00194209
rs7801843	G	A	-0.0869495	0.0194509	9.47e-06	10359	family.unknownfamily.id.1000005471	19.9788	0.0019253
rs739151	G	C	0.0652659	0.0139773	3.09e-06	10337	family.unknownfamily.id.1000005471	21.7993	0.00210483
rs12566890	G	T	-0.103134	0.0241775	8.11e-06	10339	family.unknownfamily.id.1000005471	18.1926	0.00175686
rs3932485	T	C	0.0626209	0.0141623	9.93e-06	10359	family.unknownfamily.id.1000005471	19.5472	0.00188379
rs7853673	A	G	-0.0624389	0.0139833	6.73e-06	10359	family.unknownfamily.id.1000005471	19.9348	0.00192106
rs60583455	C	T	0.108934	0.021177	2.6e-07	4773	family.unknownfamily.id.1000006161	26.4493	0.00551321
rs2172426	T	C	-0.10212	0.0198947	3.17e-07	5099	family.unknownfamily.id.1000006161	26.3376	0.00514072
rs11251024	A	G	0.104201	0.0206737	6.63e-07	5107	family.unknownfamily.id.1000006161	25.3944	0.00494979
rs13219468	C	G	0.115344	0.0236958	1.41e-06	5104	family.unknownfamily.id.1000006161	23.6851	0.00462086
rs267959	G	A	0.0988612	0.0209676	2.62e-06	5107	family.unknownfamily.id.1000006161	22.2221	0.00433415
rs11606187	G	A	-0.154539	0.0326288	3.31e-06	5102	family.unknownfamily.id.1000006161	22.4236	0.00437753
rs72671304	C	T	0.172322	0.0370028	3.8e-06	4887	family.unknownfamily.id.1000006161	21.6787	0.0044182
rs13385922	C	T	0.0929494	0.0201348	3.97e-06	5106	family.unknownfamily.id.1000006161	21.3024	0.00415631
rs4383094	C	T	0.149188	0.0320662	4.28e-06	5091	family.unknownfamily.id.1000006161	21.6372	0.00423377
rs55921101	T	A	-0.109245	0.0236201	4.32e-06	5105	family.unknownfamily.id.1000006161	21.3833	0.00417285
rs9542068	C	T	0.0990709	0.0218149	6.52e-06	5107	family.unknownfamily.id.1000006161	20.6165	0.00402224
rs2930903	G	C	0.0908335	0.0209434	6.84e-06	4789	family.unknownfamily.id.1000006161	18.8026	0.00391247
rs60775321	C	T	-0.0962425	0.0213842	7.1e-06	5101	family.unknownfamily.id.1000006161	20.2479	0.00395524
rs8126061	C	T	-0.159135	0.0351904	7.36e-06	5089	family.unknownfamily.id.1000006161	20.4415	0.0040023
rs80270230	C	G	0.176113	0.0393214	8.41e-06	4261	family.unknownfamily.id.1000006161	20.0503	0.00468569
rs12741784	T	C	-0.0621452	0.0119266	1.28e-07	15867	family.Veillonellaceae.id.2172	27.1473	0.00170822
rs79535861	C	A	0.100666	0.0207016	1.58e-06	15061	family.Veillonellaceae.id.2172	23.643	0.00156757
rs12186441	A	G	0.208096	0.0453999	4.53e-06	5236	family.Veillonellaceae.id.2172	21.0015	0.00399649
rs4797169	C	T	0.0587799	0.0128297	4.49e-06	15974	family.Veillonellaceae.id.2172	20.9881	0.00131233
rs2175069	G	A	-0.0526752	0.0114886	4.64e-06	15976	family.Veillonellaceae.id.2172	21.0194	0.00131412
rs1442060	A	G	-0.0514024	0.0112125	4.51e-06	15976	family.Veillonellaceae.id.2172	21.0141	0.00131379
rs1447205	C	G	-0.0520689	0.0115656	7.35e-06	15971	family.Veillonellaceae.id.2172	20.266	0.00126748
rs114889439	G	A	-0.253809	0.0539169	6.19e-06	3268	family.Veillonellaceae.id.2172	22.1462	0.00673516
rs6909981	T	C	-0.0638697	0.0141765	5.48e-06	15976	family.Veillonellaceae.id.2172	20.2953	0.00126891
rs2561116	G	T	-0.083617	0.0187159	7.89e-06	15976	family.Veillonellaceae.id.2172	19.9578	0.00124783
rs61264131	C	A	0.202367	0.0464388	6.75e-06	3075	family.Veillonellaceae.id.2172	18.9773	0.0061376
rs9345168	A	C	0.0509102	0.0113253	8.49e-06	15976	family.Veillonellaceae.id.2172	20.2049	0.00126326
rs11700976	A	C	0.0503337	0.0113763	9.25e-06	15971	family.Veillonellaceae.id.2172	19.5731	0.00122419
rs6692542	G	A	0.0534397	0.0118254	8.68e-06	15976	family.Veillonellaceae.id.2172	20.4195	0.00127666
rs2585520	T	G	-0.0904972	0.0200428	5.27e-06	15501	family.Veillonellaceae.id.2172	20.3844	0.00131348
rs75768969	G	C	-0.0703773	0.0156855	7.19e-06	15975	family.Veillonellaceae.id.2172	20.1287	0.00125858
rs1693340	C	T	0.0818934	0.018245	9.25e-06	15058	family.Veillonellaceae.id.2172	20.1443	0.00133617
rs4263802	A	G	0.050942	0.0114921	7.45e-06	15976	family.Veillonellaceae.id.2172	19.647	0.00122843
rs11633014	C	T	-0.0527377	0.0118921	9.62e-06	15976	family.Veillonellaceae.id.2172	19.6639	0.00122948
rs11729256	C	T	0.0749798	0.0150177	6.73e-07	11861	family.Verrucomicrobiaceae.id.4036	24.9235	0.00209725
rs9349825	G	A	-0.0704354	0.0147128	2.51e-06	11858	family.Verrucomicrobiaceae.id.4036	22.9149	0.00192904
rs74542928	C	T	0.112124	0.0236422	1.65e-06	11216	family.Verrucomicrobiaceae.id.4036	22.4877	0.00200131
rs2602429	T	C	0.0745516	0.0156195	2.7e-06	11690	family.Verrucomicrobiaceae.id.4036	22.7775	0.001945
rs4242783	A	G	0.0687992	0.0147694	2.75e-06	11690	family.Verrucomicrobiaceae.id.4036	21.6955	0.00185278
rs11184341	C	G	0.0655301	0.014223	4.14e-06	11864	family.Verrucomicrobiaceae.id.4036	21.2238	0.00178603
rs61779207	A	G	-0.0758811	0.0167762	6.63e-06	11591	family.Verrucomicrobiaceae.id.4036	20.4553	0.00176195
rs117107102	G	A	0.204683	0.0431573	2.92e-06	4975	family.Verrucomicrobiaceae.id.4036	22.4844	0.00450094
rs12908520	A	G	0.0619104	0.0130946	2.15e-06	11863	family.Verrucomicrobiaceae.id.4036	22.3496	0.00188075
rs111862613	C	T	0.0907065	0.0196746	3.73e-06	11621	family.Verrucomicrobiaceae.id.4036	21.2515	0.00182569
rs941682	A	G	-0.0631526	0.0143767	9.58e-06	11809	family.Verrucomicrobiaceae.id.4036	19.2925	0.00163132
rs12575328	G	A	-0.149502	0.0288672	2.97e-07	3915	family.Victivallaceae.id.2255	26.8078	0.00680433
rs2944282	C	T	-0.124197	0.0257026	1.57e-06	3555	family.Victivallaceae.id.2255	23.3358	0.00652505
rs11764871	T	G	0.127099	0.025656	7.49e-07	3909	family.Victivallaceae.id.2255	24.5293	0.00623912
rs6545794	G	A	-0.197786	0.0410495	5.97e-07	3916	family.Victivallaceae.id.2255	23.2034	0.00589336
rs2546105	T	A	0.126643	0.0257111	1.03e-06	3917	family.Victivallaceae.id.2255	24.2496	0.00615589
rs62570196	T	C	-0.246101	0.0483077	2.7e-07	3091	family.Victivallaceae.id.2255	25.9367	0.00832655
rs7077363	A	G	0.148942	0.0318366	2.83e-06	3912	family.Victivallaceae.id.2255	21.8756	0.00556365
rs67832247	T	C	-0.123489	0.0266695	3.24e-06	3555	family.Victivallaceae.id.2255	21.4281	0.00599482
rs34962571	C	A	-0.186945	0.0418412	6.25e-06	3237	family.Victivallaceae.id.2255	19.9505	0.00612928
rs7627405	T	C	-0.134158	0.0301427	8.19e-06	3555	family.Victivallaceae.id.2255	19.7981	0.00554134
rs61702987	C	T	0.145501	0.0300007	3.08e-06	3906	family.Victivallaceae.id.2255	23.5097	0.00598591
rs7314815	A	G	0.101088	0.0225594	6.4e-06	3912	family.Victivallaceae.id.2255	20.0688	0.00510649
rs11671100	C	A	-0.160034	0.0349472	4.08e-06	3331	family.Victivallaceae.id.2255	20.9575	0.00625606
rs6890185	C	T	0.113424	0.0233137	1.12e-06	4166	genus..Clostridiuminnocuumgroup.id.14397	23.6579	0.00564942
rs61267978	C	T	0.14708	0.0320875	5.59e-06	4165	genus..Clostridiuminnocuumgroup.id.14397	21.0002	0.00501918
rs1948423	A	T	-0.108859	0.023425	3.49e-06	4165	genus..Clostridiuminnocuumgroup.id.14397	21.5855	0.00515834
rs6577484	A	G	0.160425	0.0360857	8.41e-06	3858	genus..Clostridiuminnocuumgroup.id.14397	19.7536	0.00509671
rs10074000	C	T	-0.102648	0.0227508	7e-06	4048	genus..Clostridiuminnocuumgroup.id.14397	20.3466	0.00500366
rs1942371	A	G	-0.157938	0.034187	4.06e-06	3971	genus..Clostridiuminnocuumgroup.id.14397	21.3321	0.00534594
rs40656	T	C	0.142664	0.0311021	8.62e-06	4048	genus..Clostridiuminnocuumgroup.id.14397	21.0299	0.00517082
rs71564433	A	T	-0.126746	0.0274657	7.8e-06	4164	genus..Clostridiuminnocuumgroup.id.14397	21.2853	0.00508817
rs77845139	G	A	-0.114993	0.0257186	8.41e-06	4048	genus..Clostridiuminnocuumgroup.id.14397	19.9817	0.00491436
rs10506058	G	A	0.0997048	0.0221926	8.92e-06	4163	genus..Clostridiuminnocuumgroup.id.14397	20.1748	0.00482514
rs4869133	A	G	-0.180591	0.0409505	7.24e-06	3735	genus..Clostridiuminnocuumgroup.id.14397	19.4374	0.00517994
rs112617308	C	T	-0.170873	0.0362844	2.38e-06	4001	genus..Eubacteriumbrachygroup.id.11296	22.1662	0.00551239
rs9613196	A	T	-0.238718	0.0528561	4.99e-06	3004	genus..Eubacteriumbrachygroup.id.11296	20.3841	0.00674439
rs62348779	C	T	-0.201481	0.043286	3.78e-06	3827	genus..Eubacteriumbrachygroup.id.11296	21.6543	0.00562938
rs4862235	A	G	0.104806	0.0225751	3.73e-06	4000	genus..Eubacteriumbrachygroup.id.11296	21.5425	0.00535945
rs2765994	T	C	0.105103	0.0230017	4.97e-06	4001	genus..Eubacteriumbrachygroup.id.11296	20.8688	0.00519142
rs73199919	C	T	-0.236717	0.0531335	8.16e-06	3008	genus..Eubacteriumbrachygroup.id.11296	19.835	0.00655522
rs6591893	A	G	0.108225	0.0240319	7.34e-06	3999	genus..Eubacteriumbrachygroup.id.11296	20.2706	0.00504586
rs720439	G	A	-0.111927	0.0251252	7.03e-06	4001	genus..Eubacteriumbrachygroup.id.11296	19.835	0.00493551
rs13139592	C	T	-0.145997	0.0327192	7.97e-06	3842	genus..Eubacteriumbrachygroup.id.11296	19.9	0.00515558
rs1384962	G	A	0.120888	0.0266264	6.99e-06	4001	genus..Eubacteriumbrachygroup.id.11296	20.6028	0.00512557
rs17159861	T	C	0.0962228	0.0168388	1.04e-08	17380	genus..Eubacteriumcoprostanoligenesgroup.id.11375	32.6499	0.00187528
rs9648214	C	T	-0.0828719	0.016431	2.52e-07	17379	genus..Eubacteriumcoprostanoligenesgroup.id.11375	25.4354	0.0014616
rs115325767	C	G	0.0783322	0.0174719	2.62e-06	16555	genus..Eubacteriumcoprostanoligenesgroup.id.11375	20.0978	0.00121268
rs12906958	T	C	-0.0533159	0.0115935	4.35e-06	17380	genus..Eubacteriumcoprostanoligenesgroup.id.11375	21.1464	0.00121537
rs4076415	G	T	0.0515152	0.0110294	1.99e-06	16960	genus..Eubacteriumcoprostanoligenesgroup.id.11375	21.8129	0.00128464
rs6762473	A	C	0.0521584	0.0112353	4.26e-06	17377	genus..Eubacteriumcoprostanoligenesgroup.id.11375	21.5493	0.00123871
rs10444197	G	A	-0.0505823	0.0113455	5.98e-06	17380	genus..Eubacteriumcoprostanoligenesgroup.id.11375	19.8745	0.00114236
rs2644213	A	G	0.0538845	0.0121245	9.86e-06	17380	genus..Eubacteriumcoprostanoligenesgroup.id.11375	19.7494	0.00113517
rs11720857	T	C	0.0630776	0.0144485	9.26e-06	16960	genus..Eubacteriumcoprostanoligenesgroup.id.11375	19.057	0.00112251
rs4717831	T	A	0.0786783	0.0174038	9.18e-06	16854	genus..Eubacteriumcoprostanoligenesgroup.id.11375	20.4348	0.00121113
rs62024432	T	C	-0.0769698	0.0172101	7.5e-06	17271	genus..Eubacteriumcoprostanoligenesgroup.id.11375	19.9996	0.00115678
rs76898927	A	G	0.123055	0.0266375	4.79e-06	12197	genus..Eubacteriumcoprostanoligenesgroup.id.11375	21.3374	0.00174663
rs1020520	G	T	-0.0590705	0.0132929	8.89e-06	17371	genus..Eubacteriumcoprostanoligenesgroup.id.11375	19.7448	0.00113549
rs11052069	C	T	0.0477832	0.0107833	9.38e-06	17380	genus..Eubacteriumcoprostanoligenesgroup.id.11375	19.6333	0.00112851
rs79895140	C	T	-0.0641017	0.0141153	8.62e-06	16139	genus..Eubacteriumcoprostanoligenesgroup.id.11375	20.6208	0.00127623
rs4583233	C	A	0.0670205	0.0128122	2.84e-07	14327	genus..Eubacteriumeligensgroup.id.14372	27.3595	0.00190627
rs265534	G	T	-0.0563756	0.0120127	2.27e-06	14776	genus..Eubacteriumeligensgroup.id.14372	22.0212	0.00148832
rs72839198	G	C	0.155659	0.0375612	3.14e-06	4926	genus..Eubacteriumeligensgroup.id.14372	17.1669	0.00347427
rs74606150	G	C	-0.196454	0.042565	4.25e-06	5381	genus..Eubacteriumeligensgroup.id.14372	21.2938	0.00394309
rs6923695	G	T	0.103268	0.0229524	4.87e-06	12891	genus..Eubacteriumeligensgroup.id.14372	20.2396	0.00156784
rs56080211	T	C	0.123093	0.0282743	9.14e-06	10699	genus..Eubacteriumeligensgroup.id.14372	18.9496	0.00176835
rs158115	C	G	0.0915271	0.0190611	9.74e-06	14678	genus..Eubacteriumeligensgroup.id.14372	23.0539	0.00156839
rs2200429	G	A	-0.0888825	0.0198479	5.3e-06	14761	genus..Eubacteriumeligensgroup.id.14372	20.0514	0.00135674
rs182318	A	G	-0.0824941	0.0195615	8.4e-06	14777	genus..Eubacteriumeligensgroup.id.14372	17.7821	0.00120208
rs12719051	G	A	0.0916626	0.0208183	7.12e-06	12799	genus..Eubacteriumeligensgroup.id.14372	19.3831	0.00151237
rs3771393	T	C	0.130842	0.0266671	7.38e-07	3792	genus..Eubacteriumfissicatenagroup.id.14373	24.0611	0.00630853
rs2733072	A	G	0.109644	0.0228306	1.49e-06	3833	genus..Eubacteriumfissicatenagroup.id.14373	23.0521	0.00598126
rs7104872	A	G	0.138612	0.0291906	2.73e-06	3829	genus..Eubacteriumfissicatenagroup.id.14373	22.5366	0.00585437
rs151257695	G	A	0.20951	0.0454847	3.1e-06	3587	genus..Eubacteriumfissicatenagroup.id.14373	21.2049	0.0058801
rs11876297	C	T	0.131469	0.0281712	2.67e-06	3396	genus..Eubacteriumfissicatenagroup.id.14373	21.7662	0.00637228
rs6934739	G	A	0.111463	0.0252788	9.75e-06	3831	genus..Eubacteriumfissicatenagroup.id.14373	19.4323	0.00504941
rs10147907	G	T	0.172263	0.039601	8.27e-06	3833	genus..Eubacteriumfissicatenagroup.id.14373	18.9123	0.0049124
rs1768152	C	T	0.139489	0.0316186	8.7e-06	3590	genus..Eubacteriumfissicatenagroup.id.14373	19.4514	0.005392
rs11818408	A	G	0.10585	0.0237114	8.2e-06	3590	genus..Eubacteriumfissicatenagroup.id.14373	19.9172	0.00552041
rs13116360	C	T	0.154124	0.0297185	2.94e-07	10323	genus..Eubacteriumhalliigroup.id.11338	26.8908	0.00259868
rs949971	G	T	-0.0540164	0.0116101	3.29e-06	16566	genus..Eubacteriumhalliigroup.id.11338	21.6436	0.00130496
rs10798999	T	C	0.0601661	0.0126752	2.61e-06	16561	genus..Eubacteriumhalliigroup.id.11338	22.5288	0.00135867
rs10808115	C	A	-0.0504747	0.0109922	4.42e-06	16566	genus..Eubacteriumhalliigroup.id.11338	21.0825	0.00127117
rs74018587	T	C	0.208943	0.043822	3.7e-06	3039	genus..Eubacteriumhalliigroup.id.11338	22.7188	0.00742512
rs6550770	C	T	-0.198087	0.0443545	4.82e-06	4279	genus..Eubacteriumhalliigroup.id.11338	19.9359	0.00463956
rs10501370	T	C	-0.115589	0.0252489	5.42e-06	13824	genus..Eubacteriumhalliigroup.id.11338	20.9549	0.00151376
rs78056098	T	G	-0.0507411	0.0113758	8.29e-06	16568	genus..Eubacteriumhalliigroup.id.11338	19.8931	0.0011994
rs138531890	G	A	0.153138	0.0349456	5.43e-06	7710	genus..Eubacteriumhalliigroup.id.11338	19.1986	0.00248455
rs28584818	G	A	0.126115	0.0268627	4.43e-06	11095	genus..Eubacteriumhalliigroup.id.11338	22.0372	0.00198265
rs117748144	C	T	-0.126582	0.028712	7.86e-06	10861	genus..Eubacteriumhalliigroup.id.11338	19.4329	0.00178637
rs17474256	A	G	0.0810805	0.0184573	9.45e-06	16460	genus..Eubacteriumhalliigroup.id.11338	19.2949	0.001171
rs630939	T	C	-0.0508914	0.0114352	9.16e-06	16238	genus..Eubacteriumhalliigroup.id.11338	19.8037	0.00121826
rs17074066	C	T	-0.0813986	0.0189272	9.35e-06	15804	genus..Eubacteriumhalliigroup.id.11338	18.4929	0.00116892
rs34297067	G	A	-0.186907	0.0341475	6.6e-08	3271	genus..Eubacteriumnodatumgroup.id.11297	29.941	0.00907593
rs113893692	T	C	-0.185107	0.0403573	5.76e-06	3195	genus..Eubacteriumnodatumgroup.id.11297	21.0247	0.00654155
rs77910827	T	C	0.201788	0.0413568	9.05e-07	3271	genus..Eubacteriumnodatumgroup.id.11297	23.7921	0.00722551
rs61841040	T	G	0.160621	0.0341609	3.56e-06	3295	genus..Eubacteriumnodatumgroup.id.11297	22.0944	0.00666479
rs9425984	C	T	-0.130234	0.0292347	7.21e-06	3294	genus..Eubacteriumnodatumgroup.id.11297	19.833	0.00598852
rs10263623	T	C	0.193496	0.0439023	8.91e-06	3080	genus..Eubacteriumnodatumgroup.id.11297	19.4127	0.0062674
rs11006576	G	A	-0.110167	0.024593	7.99e-06	3295	genus..Eubacteriumnodatumgroup.id.11297	20.0548	0.00605327
rs7880204	C	T	-0.125454	0.0275303	6.84e-06	3294	genus..Eubacteriumnodatumgroup.id.11297	20.753	0.00626459
rs6818880	G	A	-0.110081	0.0245964	7.83e-06	3291	genus..Eubacteriumnodatumgroup.id.11297	20.0176	0.00604942
rs7827125	T	C	0.1223	0.0271331	7.17e-06	3294	genus..Eubacteriumnodatumgroup.id.11297	20.3043	0.00612996
rs12423772	T	G	0.14098	0.0295029	2.63e-06	5321	genus..Eubacteriumoxidoreducensgroup.id.11339	22.8255	0.00427298
rs2973294	T	G	0.0923559	0.0195439	2.39e-06	5378	genus..Eubacteriumoxidoreducensgroup.id.11339	22.3227	0.00413511
rs34561138	A	G	0.216145	0.045992	2.51e-06	4186	genus..Eubacteriumoxidoreducensgroup.id.11339	22.076	0.0052486
rs440215	T	C	0.0932766	0.0195294	1.65e-06	5377	genus..Eubacteriumoxidoreducensgroup.id.11339	22.8038	0.00422464
rs1425962	C	G	0.0906104	0.0200612	7.32e-06	5321	genus..Eubacteriumoxidoreducensgroup.id.11339	20.3928	0.00381932
rs12117558	G	A	0.088935	0.0198433	6.35e-06	5378	genus..Eubacteriumoxidoreducensgroup.id.11339	20.0797	0.00372117
rs35398954	G	A	-0.0901402	0.0174602	5.4e-07	16621	genus..Eubacteriumrectalegroup.id.14374	26.6494	0.00160098
rs117151453	C	G	-0.113141	0.0243541	1.84e-06	13908	genus..Eubacteriumrectalegroup.id.14374	21.5789	0.00154936
rs16960159	G	C	-0.156596	0.0336234	4.1e-06	8334	genus..Eubacteriumrectalegroup.id.14374	21.6857	0.00259595
rs314726	C	T	0.0528824	0.0109486	1.38e-06	16966	genus..Eubacteriumrectalegroup.id.14374	23.3266	0.00137318
rs10797540	G	A	0.0503179	0.0108389	3.53e-06	17350	genus..Eubacteriumrectalegroup.id.14374	21.5487	0.0012406
rs10248854	A	C	-0.0527827	0.0113463	4.21e-06	17348	genus..Eubacteriumrectalegroup.id.14374	21.6382	0.00124589
rs3980709	T	A	-0.0622701	0.0140572	6.86e-06	17340	genus..Eubacteriumrectalegroup.id.14374	19.6207	0.00113038
rs2884897	G	A	-0.129364	0.0289021	6.44e-06	10813	genus..Eubacteriumrectalegroup.id.14374	20.0303	0.00184934
rs10892089	G	C	-0.0635522	0.0140072	6.22e-06	17351	genus..Eubacteriumrectalegroup.id.14374	20.5829	0.001185
rs143694765	C	T	0.0870025	0.019779	9.75e-06	15124	genus..Eubacteriumrectalegroup.id.14374	19.3464	0.00127772
rs59427698	G	A	-0.0576035	0.0130853	5.37e-06	16613	genus..Eubacteriumrectalegroup.id.14374	19.3765	0.00116513
rs62547233	G	A	0.0536319	0.0120201	9.9e-06	17347	genus..Eubacteriumrectalegroup.id.14374	19.9059	0.00114633
rs2116427	G	A	0.0911461	0.0182353	4.67e-07	7739	genus..Eubacteriumruminantiumgroup.id.11340	24.9768	0.00321784
rs139749	T	C	-0.0845439	0.0171791	8.59e-07	7314	genus..Eubacteriumruminantiumgroup.id.11340	24.2129	0.00330046
rs72836424	T	C	-0.139825	0.030069	2.62e-06	7314	genus..Eubacteriumruminantiumgroup.id.11340	21.6178	0.00294777
rs2229917	G	A	0.153538	0.0323922	2.16e-06	7050	genus..Eubacteriumruminantiumgroup.id.11340	22.4609	0.00317672
rs10131724	C	A	-0.199832	0.0414577	2.39e-06	5071	genus..Eubacteriumruminantiumgroup.id.11340	23.2247	0.00456081
rs16891896	A	G	-0.174787	0.0390573	2.38e-06	4753	genus..Eubacteriumruminantiumgroup.id.11340	20.0185	0.00419586
rs7000472	G	A	-0.0762282	0.016523	4.07e-06	7739	genus..Eubacteriumruminantiumgroup.id.11340	21.2785	0.00274268
rs13025464	C	T	-0.0737077	0.0163786	6.97e-06	7738	genus..Eubacteriumruminantiumgroup.id.11340	20.247	0.00261042
rs2418654	T	C	-0.0748879	0.0165852	6.17e-06	7314	genus..Eubacteriumruminantiumgroup.id.11340	20.3829	0.00277984
rs6676699	T	G	-0.0888124	0.0196447	6.38e-06	7708	genus..Eubacteriumruminantiumgroup.id.11340	20.4335	0.00264462
rs73139629	C	A	-0.115098	0.0247909	5.36e-06	7314	genus..Eubacteriumruminantiumgroup.id.11340	21.5491	0.00293843
rs112375806	A	T	0.143141	0.0293757	5.82e-06	7123	genus..Eubacteriumruminantiumgroup.id.11340	23.7372	0.00332233
rs606117	G	A	0.0833243	0.018056	4.82e-06	7263	genus..Eubacteriumruminantiumgroup.id.11340	21.2903	0.00292357
rs57340348	C	T	-0.0979429	0.0212166	4.93e-06	7314	genus..Eubacteriumruminantiumgroup.id.11340	21.3047	0.0029052
rs2817174	T	C	-0.0734306	0.0163687	7.87e-06	7710	genus..Eubacteriumruminantiumgroup.id.11340	20.1193	0.00260339
rs10923018	A	G	0.0726438	0.0160924	6.8e-06	7739	genus..Eubacteriumruminantiumgroup.id.11340	20.3724	0.0026262
rs11637981	T	G	-0.073258	0.0160888	5.44e-06	7718	genus..Eubacteriumruminantiumgroup.id.11340	20.7277	0.00267913
rs17519472	T	C	0.107804	0.0233984	4.7e-06	7710	genus..Eubacteriumruminantiumgroup.id.11340	21.222	0.00274569
rs209813	A	G	-0.103488	0.0236391	9.23e-06	7264	genus..Eubacteriumruminantiumgroup.id.11340	19.1602	0.00263148
rs6048195	T	A	-0.0603594	0.011658	2.5e-07	14839	genus..Eubacteriumventriosumgroup.id.11341	26.803	0.00180324
rs73615400	C	T	-0.0956303	0.0193428	9.54e-07	15146	genus..Eubacteriumventriosumgroup.id.11341	24.4398	0.00161122
rs57199565	C	T	0.0783394	0.0160257	7.97e-07	14913	genus..Eubacteriumventriosumgroup.id.11341	23.8929	0.0015998
rs11617697	G	A	-0.143349	0.0286241	7.22e-07	11497	genus..Eubacteriumventriosumgroup.id.11341	25.0754	0.00217667
rs16884680	T	G	-0.0906428	0.0191909	1.74e-06	15289	genus..Eubacteriumventriosumgroup.id.11341	22.3059	0.00145701
rs12964517	A	G	0.0587198	0.0123453	2.07e-06	15289	genus..Eubacteriumventriosumgroup.id.11341	22.6207	0.00147755
rs876734	T	C	-0.0618696	0.0132532	2.89e-06	14913	genus..Eubacteriumventriosumgroup.id.11341	21.7898	0.00145919
rs3809430	C	T	-0.0548171	0.0118426	3.55e-06	15287	genus..Eubacteriumventriosumgroup.id.11341	21.4232	0.00139962
rs72783037	A	C	0.0658926	0.0143747	6.55e-06	15286	genus..Eubacteriumventriosumgroup.id.11341	21.0097	0.00137273
rs73849225	C	T	0.0975711	0.0224388	5.21e-06	14573	genus..Eubacteriumventriosumgroup.id.11341	18.9053	0.00129578
rs9316536	G	T	-0.0817111	0.0183121	7.84e-06	15289	genus..Eubacteriumventriosumgroup.id.11341	19.9081	0.00130059
rs35179274	T	C	-0.0627263	0.013786	5.76e-06	15287	genus..Eubacteriumventriosumgroup.id.11341	20.6999	0.00135243
rs78250280	A	G	0.0749762	0.0164404	3.36e-06	14835	genus..Eubacteriumventriosumgroup.id.11341	20.7951	0.00139999
rs66746423	T	C	0.0751501	0.0164978	6.11e-06	14578	genus..Eubacteriumventriosumgroup.id.11341	20.7465	0.00142131
rs6704822	G	A	0.0739179	0.0166705	6.62e-06	15289	genus..Eubacteriumventriosumgroup.id.11341	19.6583	0.0012843
rs13082419	T	C	-0.0715522	0.016137	9.56e-06	14501	genus..Eubacteriumventriosumgroup.id.11341	19.6581	0.00135399
rs17830032	A	G	-0.160597	0.0310515	2.39e-07	9527	genus..Eubacteriumxylanophilumgroup.id.14375	26.7437	0.00279988
rs13239072	A	G	0.0687427	0.0142728	1.82e-06	13307	genus..Eubacteriumxylanophilumgroup.id.14375	23.1936	0.00174019
rs79582700	G	C	-0.0951677	0.0199969	2.41e-06	13256	genus..Eubacteriumxylanophilumgroup.id.14375	22.6458	0.00170569
rs12980122	G	C	-0.108274	0.0238257	5.02e-06	12039	genus..Eubacteriumxylanophilumgroup.id.14375	20.6481	0.00171245
rs2213117	G	T	0.0877797	0.0189012	4.21e-06	12878	genus..Eubacteriumxylanophilumgroup.id.14375	21.5646	0.00167199
rs10140184	C	A	0.0576795	0.012599	4.96e-06	12930	genus..Eubacteriumxylanophilumgroup.id.14375	20.9558	0.00161834
rs10917203	C	A	0.0612633	0.0130917	3.15e-06	12930	genus..Eubacteriumxylanophilumgroup.id.14375	21.8949	0.00169074
rs112176119	T	C	-0.113455	0.0245762	3.33e-06	12199	genus..Eubacteriumxylanophilumgroup.id.14375	21.3084	0.00174397
rs1999224	T	G	-0.0949051	0.0203503	3.75e-06	13309	genus..Eubacteriumxylanophilumgroup.id.14375	21.7457	0.00163149
rs75586835	G	A	-0.114498	0.0263455	9.39e-06	12550	genus..Eubacteriumxylanophilumgroup.id.14375	18.8848	0.00150274
rs4654122	G	C	0.0553508	0.0123588	7.2e-06	13309	genus..Eubacteriumxylanophilumgroup.id.14375	20.0554	0.00150486
rs2047242	G	A	-0.067603	0.0133738	2.46e-07	13369	genus..Ruminococcusgauvreauiigroup.id.11342	25.5481	0.00190764
rs9870933	G	A	0.0621643	0.0126072	8.49e-07	13382	genus..Ruminococcusgauvreauiigroup.id.11342	24.3098	0.00181358
rs1391597	T	C	0.0590284	0.0124874	1.86e-06	13382	genus..Ruminococcusgauvreauiigroup.id.11342	22.3417	0.001667
rs431418	G	A	-0.094737	0.0210157	5.54e-06	13289	genus..Ruminococcusgauvreauiigroup.id.11342	20.3182	0.00152685
rs10931481	A	G	0.0610096	0.0130484	3.38e-06	13382	genus..Ruminococcusgauvreauiigroup.id.11342	21.8582	0.00163098
rs289410	A	G	-0.0654926	0.0139101	2.27e-06	13380	genus..Ruminococcusgauvreauiigroup.id.11342	22.1645	0.00165405
rs2105937	G	A	0.0580215	0.0127806	5.1e-06	13364	genus..Ruminococcusgauvreauiigroup.id.11342	20.6069	0.00153982
rs2166943	C	A	0.0566974	0.0123497	5.28e-06	13377	genus..Ruminococcusgauvreauiigroup.id.11342	21.0742	0.00157316
rs12539819	T	C	0.110654	0.0240684	4.49e-06	11860	genus..Ruminococcusgauvreauiigroup.id.11342	21.1332	0.00177901
rs12079579	G	A	0.0955324	0.0213436	5.04e-06	12986	genus..Ruminococcusgauvreauiigroup.id.11342	20.0308	0.00154035
rs73802842	A	C	0.0736808	0.0169665	7.48e-06	13382	genus..Ruminococcusgauvreauiigroup.id.11342	18.8565	0.00140732
rs13188803	A	T	0.0709419	0.0156855	7.28e-06	12834	genus..Ruminococcusgauvreauiigroup.id.11342	20.4522	0.00159131
rs13163520	A	G	-0.127377	0.0233883	5.61e-08	6326	genus..Ruminococcusgnavusgroup.id.14376	29.6517	0.00466688
rs934940	C	A	-0.105045	0.0229588	2.74e-06	6309	genus..Ruminococcusgnavusgroup.id.14376	20.9273	0.00330713
rs9872758	C	T	0.0849233	0.0176643	1.66e-06	6398	genus..Ruminococcusgnavusgroup.id.14376	23.106	0.00359956
rs3124783	G	A	-0.11599	0.0249099	2.67e-06	6401	genus..Ruminococcusgnavusgroup.id.14376	21.675	0.00337581
rs62167033	C	T	0.185289	0.0396295	3.5e-06	5194	genus..Ruminococcusgnavusgroup.id.14376	21.8522	0.00419117
rs12989336	A	G	-0.0846861	0.0187936	7.12e-06	6401	genus..Ruminococcusgnavusgroup.id.14376	20.2987	0.00316213
rs12136548	T	C	0.0901946	0.0196476	3.1e-06	6401	genus..Ruminococcusgnavusgroup.id.14376	21.0672	0.00328146
rs78399089	C	T	0.144445	0.0326618	6.63e-06	5944	genus..Ruminococcusgnavusgroup.id.14376	19.5514	0.00327959
rs11597105	G	A	0.114673	0.0250653	6.95e-06	6328	genus..Ruminococcusgnavusgroup.id.14376	20.9237	0.00329667
rs4388134	T	C	-0.0904997	0.0203544	9.12e-06	6399	genus..Ruminococcusgnavusgroup.id.14376	19.7625	0.00307982
rs2287922	G	A	-0.0585446	0.0107108	4.9e-08	17679	genus..Ruminococcustorquesgroup.id.14377	29.8732	0.00168709
rs773123	A	T	0.0824005	0.0173862	1.59e-06	17011	genus..Ruminococcustorquesgroup.id.14377	22.4595	0.00131871
rs10904297	G	A	-0.167804	0.0389812	2.69e-06	3143	genus..Ruminococcustorquesgroup.id.14377	18.5191	0.00586135
rs8080469	A	G	0.0490727	0.0107036	3.5e-06	17798	genus..Ruminococcustorquesgroup.id.14377	21.0169	0.0011796
rs77034621	G	T	-0.151553	0.0335878	6.07e-06	8567	genus..Ruminococcustorquesgroup.id.14377	20.3547	0.00237086
rs73130967	T	A	0.0770375	0.0168264	3.71e-06	17011	genus..Ruminococcustorquesgroup.id.14377	20.9589	0.00123071
rs1972694	A	T	-0.0614094	0.0137321	8.93e-06	17353	genus..Ruminococcustorquesgroup.id.14377	19.9963	0.00115113
rs12434631	G	A	0.074697	0.0153401	2.77e-06	17353	genus..Ruminococcustorquesgroup.id.14377	23.7084	0.00136454
rs4073731	C	T	0.0651948	0.0142221	4.05e-06	17793	genus..Ruminococcustorquesgroup.id.14377	21.0111	0.0011796
rs13154778	A	T	0.0563358	0.0129526	7.16e-06	17795	genus..Ruminococcustorquesgroup.id.14377	18.9149	0.00106192
rs1475330	C	T	0.0523492	0.01182	8.13e-06	17353	genus..Ruminococcustorquesgroup.id.14377	19.6125	0.00112906
rs10967781	A	C	0.0507994	0.0113322	8.37e-06	17791	genus..Ruminococcustorquesgroup.id.14377	20.0927	0.00112822
rs34583783	T	G	0.126596	0.0268461	4.49e-06	7468	genus.Actinomyces.id.423	22.2311	0.00296881
rs4146653	A	G	0.0985224	0.0214182	4.5e-06	7468	genus.Actinomyces.id.423	21.1537	0.00282533
rs35011108	G	A	0.232634	0.0512044	6.34e-06	3515	genus.Actinomyces.id.423	20.6293	0.00583798
rs4073240	A	G	0.0749687	0.0167368	7.94e-06	7468	genus.Actinomyces.id.423	20.0585	0.00267944
rs7915461	C	T	0.18776	0.0401636	5.92e-06	5282	genus.Actinomyces.id.423	21.8462	0.00412048
rs10787984	C	G	0.094316	0.0213513	9.62e-06	7468	genus.Actinomyces.id.423	19.5077	0.00260606
rs7680684	T	C	-0.083381	0.0168901	9.77e-07	8243	genus.Adlercreutzia.id.812	24.3649	0.00294783
rs2147798	G	C	0.0922959	0.0192121	1.4e-06	8243	genus.Adlercreutzia.id.812	23.0732	0.00279199
rs80078995	T	A	-0.11324	0.0232586	1.57e-06	8243	genus.Adlercreutzia.id.812	23.6987	0.00286746
rs2717140	T	C	-0.119225	0.0251081	2.05e-06	8243	genus.Adlercreutzia.id.812	22.5425	0.00272795
rs9490822	T	C	-0.0734512	0.0155789	2.54e-06	8243	genus.Adlercreutzia.id.812	22.2238	0.00268949
rs12522517	T	A	-0.104884	0.0234695	4.41e-06	8187	genus.Adlercreutzia.id.812	19.9668	0.0024335
rs13231526	A	C	0.143237	0.0311654	4.81e-06	8051	genus.Adlercreutzia.id.812	21.1182	0.00261684
rs6664405	C	T	-0.0953084	0.0210752	5.23e-06	8051	genus.Adlercreutzia.id.812	20.4462	0.00253378
rs1046175	G	C	0.112758	0.0255994	6.36e-06	8051	genus.Adlercreutzia.id.812	19.3966	0.00240403
rs9915817	C	T	0.0749219	0.016833	8.22e-06	8243	genus.Adlercreutzia.id.812	19.8056	0.00239754
rs55719207	A	G	-0.0699243	0.0158036	9.61e-06	8243	genus.Adlercreutzia.id.812	19.5721	0.00236934
rs11604400	T	C	-0.102524	0.0234834	9.74e-06	8107	genus.Adlercreutzia.id.812	19.0557	0.00234559
rs11729256	C	T	0.0750473	0.0150184	6.58e-07	11860	genus.Akkermansia.id.4037	24.966	0.00210099
rs9349825	G	A	-0.0703407	0.0147133	2.6e-06	11857	genus.Akkermansia.id.4037	22.8518	0.0019239
rs74542928	C	T	0.112623	0.0236434	1.48e-06	11215	genus.Akkermansia.id.4037	22.6858	0.00201908
rs2602429	T	C	0.0745352	0.0156201	2.72e-06	11689	genus.Akkermansia.id.4037	22.7656	0.00194416
rs61779207	A	G	-0.0760539	0.0167769	6.32e-06	11590	genus.Akkermansia.id.4037	20.5468	0.00176997
rs11184341	C	G	0.0655855	0.0142236	4.06e-06	11863	genus.Akkermansia.id.4037	21.2579	0.00178905
rs4242783	A	G	0.0685454	0.0147701	3e-06	11689	genus.Akkermansia.id.4037	21.5336	0.00183914
rs117107102	G	A	0.204406	0.0431629	3.01e-06	4974	genus.Akkermansia.id.4037	22.4178	0.00448856
rs12908520	A	G	0.061772	0.0130954	2.26e-06	11862	genus.Akkermansia.id.4037	22.2471	0.0018723
rs111862613	C	T	0.0911199	0.0196748	3.39e-06	11620	genus.Akkermansia.id.4037	21.4452	0.00184246
rs941682	A	G	-0.0632957	0.0143777	9.17e-06	11808	genus.Akkermansia.id.4037	19.3775	0.00163864
rs67281112	C	G	0.0634575	0.0137846	3.92e-06	17090	genus.Alistipes.id.968	21.1898	0.00123851
rs67705352	G	T	-0.0532404	0.0110864	1.65e-06	17567	genus.Alistipes.id.968	23.0596	0.00131109
rs11769002	A	G	-0.0528793	0.0109389	1.45e-06	17571	genus.Alistipes.id.968	23.3657	0.00132817
rs7129639	A	C	-0.0524955	0.0109584	1.78e-06	17571	genus.Alistipes.id.968	22.9458	0.00130433
rs11958296	G	A	-0.0981222	0.0218272	9.3e-06	16214	genus.Alistipes.id.968	20.2062	0.00124482
rs11088466	T	A	-0.0489237	0.0107132	4.99e-06	17571	genus.Alistipes.id.968	20.852	0.00118546
rs2875322	C	T	-0.0580945	0.0131432	8.78e-06	17459	genus.Alistipes.id.968	19.5351	0.00111779
rs2290844	T	C	0.0813969	0.0191632	9.1e-06	17571	genus.Alistipes.id.968	18.0398	0.00102574
rs2450745	C	A	-0.080524	0.0184702	7.12e-06	17571	genus.Alistipes.id.968	19.0046	0.00108054
rs62576416	C	T	0.0492647	0.0109733	7.5e-06	17564	genus.Alistipes.id.968	20.1534	0.00114624
rs1107244	A	G	0.0758558	0.0171182	3.59e-06	17571	genus.Alistipes.id.968	19.6341	0.00111629
rs34417064	G	A	-0.048202	0.0106868	7.01e-06	17570	genus.Alistipes.id.968	20.3414	0.00115653
rs12990744	T	C	-0.0776618	0.0172986	8.21e-06	16694	genus.Alistipes.id.968	20.1531	0.0012059
rs4810359	G	A	-0.0652428	0.0146155	7.5e-06	17380	genus.Alistipes.id.968	19.9244	0.00114522
rs602075	G	A	0.168974	0.0296976	3.57e-08	3212	genus.Allisonella.id.2174	32.3541	0.00997858
rs35778461	T	C	0.146679	0.0297186	1.21e-06	3212	genus.Allisonella.id.2174	24.3449	0.007527
rs6742198	A	G	0.149152	0.0316484	3.35e-06	3182	genus.Allisonella.id.2174	22.1963	0.00693158
rs6896529	G	A	0.115578	0.0248625	3.73e-06	3212	genus.Allisonella.id.2174	21.597	0.00668308
rs76904847	A	G	0.148523	0.0334857	6.09e-06	3182	genus.Allisonella.id.2174	19.6607	0.00614462
rs7898615	G	T	0.167966	0.0373586	8.87e-06	3212	genus.Allisonella.id.2174	20.2019	0.00625407
rs594561	T	C	0.112231	0.0251681	9.41e-06	3212	genus.Allisonella.id.2174	19.8725	0.00615272
rs685403	C	G	-0.175203	0.0404474	4.88e-06	3212	genus.Allisonella.id.2174	18.7513	0.00580761
rs12675596	T	G	0.145669	0.0290678	9.64e-07	3008	genus.Alloprevotella.id.961	25.0969	0.00827981
rs58212166	G	A	-0.161506	0.0359102	7.94e-06	3005	genus.Alloprevotella.id.961	20.2139	0.00668624
rs34619204	A	G	-0.156037	0.0344392	8.84e-06	3003	genus.Alloprevotella.id.961	20.5144	0.00678943
rs17380632	T	A	0.125564	0.0280409	9.27e-06	3009	genus.Alloprevotella.id.961	20.0381	0.00661972
rs4680035	G	A	-0.119599	0.0259446	4.99e-06	3007	genus.Alloprevotella.id.961	21.2361	0.00701735
rs4364940	G	A	0.126418	0.0282207	8.58e-06	3008	genus.Alloprevotella.id.961	20.0535	0.00662695
rs2154444	G	T	0.138234	0.0308961	8.37e-06	3009	genus.Alloprevotella.id.961	20.0049	0.00660881
rs816292	C	T	-0.113003	0.02204	2.64e-07	5017	genus.Anaerofilum.id.2053	26.2772	0.00521241
rs79598899	T	C	0.182586	0.0357284	3.75e-07	4709	genus.Anaerofilum.id.2053	26.1049	0.00551538
rs4506496	A	G	0.10309	0.0212861	1.49e-06	4935	genus.Anaerofilum.id.2053	23.4457	0.00473034
rs712981	C	A	0.10076	0.0202902	6.83e-07	5051	genus.Anaerofilum.id.2053	24.6505	0.00485854
rs17105491	C	G	-0.193107	0.0411187	1.57e-06	4856	genus.Anaerofilum.id.2053	22.0466	0.0045214
rs10794359	C	T	-0.0953524	0.02006	2.23e-06	4994	genus.Anaerofilum.id.2053	22.5854	0.00450395
rs17096874	T	C	-0.126337	0.0268919	2.86e-06	5051	genus.Anaerofilum.id.2053	22.062	0.00435058
rs356049	A	G	0.132603	0.0289802	6.56e-06	4994	genus.Anaerofilum.id.2053	20.9281	0.00417482
rs1563175	C	A	0.0923834	0.0202157	5.54e-06	5051	genus.Anaerofilum.id.2053	20.8755	0.00411757
rs17012738	G	T	0.0903417	0.0200239	7.24e-06	5051	genus.Anaerofilum.id.2053	20.3472	0.00401378
rs9299345	C	T	-0.1364	0.0302372	8.04e-06	5051	genus.Anaerofilum.id.2053	20.341	0.00401255
rs4244069	A	G	-0.146775	0.0326594	9.81e-06	5030	genus.Anaerofilum.id.2053	20.1888	0.00399923
rs7193624	T	C	0.0750642	0.0150723	5.35e-07	16926	genus.Anaerostipes.id.1991	24.8001	0.00146324
rs2804244	G	A	-0.053089	0.0110983	2.04e-06	16926	genus.Anaerostipes.id.1991	22.8795	0.00135007
rs62215703	A	G	0.0644965	0.0136702	1.98e-06	15550	genus.Anaerostipes.id.1991	22.2571	0.00142946
rs2396460	C	T	-0.0512653	0.0109555	2.91e-06	16912	genus.Anaerostipes.id.1991	21.8941	0.00129307
rs3900776	A	G	-0.110013	0.0236302	2.75e-06	14694	genus.Anaerostipes.id.1991	21.6719	0.00147291
rs2014785	C	T	0.0515687	0.0112199	4.68e-06	16445	genus.Anaerostipes.id.1991	21.1224	0.00128294
rs62157625	C	T	0.088573	0.0185548	1.45e-06	15215	genus.Anaerostipes.id.1991	22.7842	0.00149544
rs6726833	A	C	-0.0877497	0.0189408	3.32e-06	16924	genus.Anaerostipes.id.1991	21.4606	0.0012666
rs6474958	G	A	-0.0500065	0.0112001	6.74e-06	16918	genus.Anaerostipes.id.1991	19.9324	0.00117693
rs6854026	C	T	-0.0508482	0.0109075	3.2e-06	16921	genus.Anaerostipes.id.1991	21.7294	0.00128267
rs78735375	C	A	-0.137429	0.0305304	5.33e-06	10360	genus.Anaerostipes.id.1991	20.2584	0.001952
rs7823228	C	G	-0.0621085	0.0136614	5.84e-06	16445	genus.Anaerostipes.id.1991	20.6661	0.00125525
rs13376554	T	A	0.197389	0.0458642	7.72e-06	3101	genus.Anaerostipes.id.1991	18.5105	0.00593758
rs60983350	A	G	-0.0539901	0.0116575	4.42e-06	16344	genus.Anaerostipes.id.1991	21.4468	0.00131065
rs10502061	G	A	0.0835752	0.0192017	7.94e-06	16825	genus.Anaerostipes.id.1991	18.942	0.00112469
rs6563550	C	T	0.0877135	0.0176745	2.35e-07	16566	genus.Anaerotruncus.id.2054	24.6256	0.00148449
rs8005030	T	C	0.0554447	0.0117854	2.28e-06	16548	genus.Anaerotruncus.id.2054	22.1297	0.00133568
rs4669806	T	G	0.0576389	0.0122994	2.42e-06	16566	genus.Anaerotruncus.id.2054	21.9589	0.00132395
rs10150232	G	A	0.0567088	0.0124877	6.68e-06	16117	genus.Anaerotruncus.id.2054	20.6197	0.0012779
rs1272208	T	G	-0.0611743	0.0129831	4.28e-06	16117	genus.Anaerotruncus.id.2054	22.1988	0.00137563
rs12056802	G	C	0.0774194	0.0177178	6.13e-06	16010	genus.Anaerotruncus.id.2054	19.0909	0.00119116
rs11018566	G	A	-0.156465	0.0366032	6.14e-06	6278	genus.Anaerotruncus.id.2054	18.2666	0.00290211
rs7675045	T	A	-0.0497815	0.0110573	6.92e-06	16566	genus.Anaerotruncus.id.2054	20.2667	0.00122204
rs1431492	T	C	-0.0654996	0.0146188	7.36e-06	16560	genus.Anaerotruncus.id.2054	20.0725	0.00121079
rs9347879	C	T	0.050618	0.011049	4.22e-06	16566	genus.Anaerotruncus.id.2054	20.9851	0.00126531
rs17734739	C	T	0.0660052	0.014908	7.43e-06	15927	genus.Anaerotruncus.id.2054	19.6002	0.00122927
rs6494922	G	A	0.0903106	0.0202257	6.62e-06	16067	genus.Anaerotruncus.id.2054	19.9351	0.00123937
rs34449434	C	A	-0.0497004	0.0113402	9.85e-06	16117	genus.Anaerotruncus.id.2054	19.2054	0.00119035
rs7155595	A	C	0.0539336	0.0118903	7.55e-06	16553	genus.Anaerotruncus.id.2054	20.5722	0.00124142
rs115414803	C	A	-0.144356	0.0317524	6.83e-06	9273	genus.Anaerotruncus.id.2054	20.6644	0.00222397
rs6795673	T	C	0.0538565	0.0105251	3.38e-07	18301	genus.Bacteroides.id.918	26.1803	0.00142865
rs9507307	T	C	0.0604456	0.0129128	2.13e-06	18184	genus.Bacteroides.id.918	21.91	0.00120359
rs66474973	T	G	0.0812515	0.0164479	6.81e-07	17405	genus.Bacteroides.id.918	24.4001	0.0014001
rs11585893	G	A	-0.0740746	0.0147633	1.8e-06	17821	genus.Bacteroides.id.918	25.1722	0.00141067
rs495004	G	C	-0.0607475	0.0129865	3.42e-06	17707	genus.Bacteroides.id.918	21.8787	0.00123421
rs17619981	G	T	0.0880978	0.0187002	2.69e-06	15801	genus.Bacteroides.id.918	22.1913	0.00140263
rs2023437	C	T	-0.0782324	0.0167634	5.02e-06	17484	genus.Bacteroides.id.918	21.7771	0.00124414
rs66710942	T	C	0.0488038	0.0107412	5.86e-06	17821	genus.Bacteroides.id.918	20.642	0.00115709
rs13207588	G	A	-0.059205	0.0131195	7.49e-06	17707	genus.Bacteroides.id.918	20.3627	0.00114879
rs1340391	C	T	-0.0592004	0.0132244	6.73e-06	18302	genus.Bacteroides.id.918	20.0377	0.00109376
rs2276875	G	A	-0.0697176	0.0139537	4.65e-07	13893	genus.Barnesiella.id.944	24.9599	0.00179362
rs2428166	A	G	-0.165859	0.0337309	8.51e-07	8091	genus.Barnesiella.id.944	24.172	0.00297936
rs60316894	T	C	-0.121478	0.025184	1.19e-06	12717	genus.Barnesiella.id.944	23.2637	0.00182629
rs35177866	G	A	0.0917125	0.0190133	2.95e-06	13394	genus.Barnesiella.id.944	23.2635	0.00173411
rs13242616	C	T	-0.0583747	0.0123176	2.29e-06	13945	genus.Barnesiella.id.944	22.4562	0.00160798
rs79795328	G	A	-0.0818645	0.0176441	4.23e-06	13657	genus.Barnesiella.id.944	21.5243	0.00157382
rs199035	A	G	0.0559495	0.0119716	3e-06	13945	genus.Barnesiella.id.944	21.8388	0.00156384
rs62251337	G	A	-0.0690763	0.0149374	4.24e-06	13945	genus.Barnesiella.id.944	21.3818	0.00153117
rs77455852	G	T	-0.0891491	0.0195601	3.16e-06	13394	genus.Barnesiella.id.944	20.7696	0.0015485
rs11155559	C	T	0.0956023	0.0212961	8.92e-06	13383	genus.Barnesiella.id.944	20.1499	0.00150359
rs12909713	T	C	-0.0550716	0.0120039	4.95e-06	14205	genus.Barnesiella.id.944	21.045	0.00147954
rs113258194	G	A	0.098992	0.0214121	7.31e-06	13945	genus.Barnesiella.id.944	21.3708	0.00153038
rs28479800	T	A	-0.09152	0.0210002	7.93e-06	12399	genus.Barnesiella.id.944	18.9895	0.00152944
rs76181748	T	C	-0.0778559	0.017164	6.78e-06	14201	genus.Barnesiella.id.944	20.5724	0.00144677
rs72684847	C	T	-0.114369	0.0253873	6.76e-06	12984	genus.Barnesiella.id.944	20.2917	0.00156062
rs28418786	G	C	-0.0791324	0.0174957	6.48e-06	13698	genus.Barnesiella.id.944	20.4542	0.00149122
rs4988235	A	G	0.11878	0.0127144	2.49e-20	14778	genus.Bifidobacterium.id.436	87.2642	0.00587113
rs7322849	C	T	0.112428	0.0201813	1.08e-08	14778	genus.Bifidobacterium.id.436	31.0311	0.0020957
rs10841473	C	G	-0.0624207	0.0129438	1.65e-06	14777	genus.Bifidobacterium.id.436	23.2526	0.00157131
rs56108664	C	T	0.0729971	0.0157926	2.44e-06	13916	genus.Bifidobacterium.id.436	21.362	0.00153294
rs2686790	C	T	0.070741	0.0157926	7.5e-06	14778	genus.Bifidobacterium.id.436	20.0621	0.00135591
rs4567981	A	T	0.0562084	0.0117923	1.93e-06	14666	genus.Bifidobacterium.id.436	22.7167	0.00154675
rs2491158	A	G	0.0712624	0.015983	8.05e-06	14021	genus.Bifidobacterium.id.436	19.8766	0.00141583
rs76671854	G	C	-0.0846055	0.0184003	3.96e-06	13806	genus.Bifidobacterium.id.436	21.1389	0.00152902
rs75344046	T	C	0.232354	0.0505979	4.86e-06	3856	genus.Bifidobacterium.id.436	21.0771	0.00543914
rs540489	G	T	-0.0637641	0.0138746	5.19e-06	14561	genus.Bifidobacterium.id.436	21.118	0.00144841
rs857444	T	C	0.0558234	0.0121219	3.57e-06	14777	genus.Bifidobacterium.id.436	21.2047	0.00143311
rs12022129	A	G	0.0619356	0.0138937	8e-06	14776	genus.Bifidobacterium.id.436	19.8693	0.00134308
rs62181700	A	G	-0.0624643	0.0131205	2.17e-06	14774	genus.Bifidobacterium.id.436	22.6622	0.00153179
rs55888705	G	A	0.0546319	0.0121139	6.67e-06	14777	genus.Bifidobacterium.id.436	20.3362	0.0013745
rs5746486	C	T	-0.0536216	0.0120801	9e-06	14778	genus.Bifidobacterium.id.436	19.7008	0.00133152
rs73797465	G	T	-0.0953566	0.0209236	4.38e-06	14666	genus.Bifidobacterium.id.436	20.7667	0.00141417
rs116261629	C	G	0.128112	0.0261358	8.62e-07	11276	genus.Bilophila.id.3170	24.0233	0.00212632
rs3827020	T	C	0.0766479	0.0160642	1.79e-06	12628	genus.Bilophila.id.3170	22.7621	0.00179955
rs1241171	A	G	-0.0692654	0.0150148	4.24e-06	12856	genus.Bilophila.id.3170	21.2777	0.0016526
rs1327489	T	C	0.0807794	0.017019	1.9e-06	12856	genus.Bilophila.id.3170	22.5251	0.00174931
rs7802841	A	C	0.0670097	0.0137701	1.77e-06	12856	genus.Bilophila.id.3170	23.6775	0.00183865
rs8013541	T	A	-0.0571991	0.0125673	5.48e-06	12856	genus.Bilophila.id.3170	20.7123	0.00160876
rs6793291	A	C	0.112729	0.0241633	3.11e-06	11051	genus.Bilophila.id.3170	21.7611	0.00196564
rs542415	C	T	-0.0613623	0.0133436	4.71e-06	12777	genus.Bilophila.id.3170	21.1441	0.00165238
rs72676854	C	T	0.123209	0.026882	5.62e-06	11616	genus.Bilophila.id.3170	21.0031	0.00180517
rs4798126	A	G	0.073288	0.016799	7.15e-06	12777	genus.Bilophila.id.3170	19.0297	0.00148739
rs1969927	A	G	0.0564589	0.0126935	9.07e-06	12777	genus.Bilophila.id.3170	19.7804	0.00154597
rs60178956	A	G	-0.0624818	0.0141485	8.06e-06	12777	genus.Bilophila.id.3170	19.4993	0.00152403
rs2728491	T	G	-0.0627416	0.0139456	6.33e-06	12856	genus.Bilophila.id.3170	20.2379	0.00157197
rs2713349	T	A	0.0617228	0.0140174	8.63e-06	12853	genus.Bilophila.id.3170	19.3859	0.00150624
rs9899990	G	A	-0.102702	0.0233878	9.07e-06	12088	genus.Bilophila.id.3170	19.2801	0.0015927
rs11069458	C	T	-0.0680947	0.015503	7.72e-06	12856	genus.Bilophila.id.3170	19.2898	0.00149843
rs11149971	T	C	0.117605	0.02339	1.04e-06	16255	genus.Blautia.id.1992	25.2777	0.00155285
rs12453000	T	C	0.0625335	0.0129987	1.26e-06	17815	genus.Blautia.id.1992	23.1406	0.0012974
rs115043014	A	G	-0.206605	0.043992	5.19e-06	4902	genus.Blautia.id.1992	22.0475	0.00447934
rs67794373	T	C	0.0601709	0.0123443	1e-06	18158	genus.Blautia.id.1992	23.7571	0.00130679
rs117001700	C	T	0.196414	0.0441122	8.84e-06	4965	genus.Blautia.id.1992	19.8177	0.00397721
rs72973581	G	A	0.125169	0.0265408	1.74e-06	12764	genus.Blautia.id.1992	22.2381	0.0017395
rs4926264	C	T	0.0826207	0.0178239	5.1e-06	18276	genus.Blautia.id.1992	21.4844	0.0011743
rs7860714	G	A	-0.0502178	0.0109853	4.09e-06	18162	genus.Blautia.id.1992	20.8952	0.00114929
rs682885	G	A	-0.0493376	0.0107359	4.49e-06	18274	genus.Blautia.id.1992	21.117	0.00115437
rs2788271	G	T	-0.0575596	0.0133492	7.16e-06	18276	genus.Blautia.id.1992	18.59	0.00101626
rs113271346	T	C	0.0782682	0.0172116	6.85e-06	17465	genus.Blautia.id.1992	20.6765	0.00118262
rs3005511	G	A	0.0501085	0.0110768	6.19e-06	18276	genus.Blautia.id.1992	20.4621	0.00111848
rs16892041	C	T	-0.0622605	0.0141804	8.82e-06	18276	genus.Blautia.id.1992	19.2753	0.00105368
rs56221232	C	T	0.0828027	0.0167401	7.62e-07	17133	genus.Butyricicoccus.id.2055	24.4638	0.00142601
rs2017189	T	G	-0.0506956	0.011024	3.87e-06	17133	genus.Butyricicoccus.id.2055	21.1451	0.0012328
rs7322368	C	T	0.0815733	0.0183167	5.52e-06	17134	genus.Butyricicoccus.id.2055	19.8314	0.00115623
rs75238760	A	T	0.0619423	0.0139942	6.8e-06	17022	genus.Butyricicoccus.id.2055	19.5897	0.00114966
rs12585793	C	T	-0.262206	0.0564729	5.79e-06	3135	genus.Butyricicoccus.id.2055	21.5441	0.00682955
rs62478070	G	T	0.224039	0.0494959	5.94e-06	4007	genus.Butyricicoccus.id.2055	20.4782	0.00508716
rs4962426	T	G	0.0614216	0.0135979	7.38e-06	16889	genus.Butyricicoccus.id.2055	20.4007	0.00120662
rs10084203	G	A	0.0549699	0.0123563	8.59e-06	17135	genus.Butyricicoccus.id.2055	19.789	0.00115369
rs111284490	C	T	-0.144239	0.0274106	1.77e-07	9949	genus.Butyricimonas.id.945	27.6847	0.00277549
rs62390301	C	T	-0.0872983	0.0174893	7.42e-07	10634	genus.Butyricimonas.id.945	24.9107	0.00233752
rs7083431	C	A	0.0703539	0.0144439	8.85e-07	10737	genus.Butyricimonas.id.945	23.7208	0.0022048
rs2642760	C	G	0.0713357	0.0145396	8.58e-07	10634	genus.Butyricimonas.id.945	24.0674	0.00225856
rs782080	A	T	0.0653488	0.0137973	2.23e-06	10733	genus.Butyricimonas.id.945	22.4286	0.00208572
rs1862649	A	G	0.113124	0.0248176	4.76e-06	10123	genus.Butyricimonas.id.945	20.7732	0.00204828
rs12304031	A	G	-0.086278	0.0196846	6.7e-06	10658	genus.Butyricimonas.id.945	19.2072	0.00179924
rs1701950	C	G	-0.105056	0.0241047	7.68e-06	9875	genus.Butyricimonas.id.945	18.991	0.00191984
rs71428626	T	G	-0.133188	0.0289905	4.8e-06	9776	genus.Butyricimonas.id.945	21.1024	0.00215438
rs78453362	G	A	-0.14948	0.0327073	4.06e-06	8207	genus.Butyricimonas.id.945	20.882	0.00253858
rs326049	G	C	0.0759694	0.0167617	8.19e-06	10557	genus.Butyricimonas.id.945	20.5379	0.00194202
rs9657374	T	C	0.0680719	0.0148172	4.5e-06	10737	genus.Butyricimonas.id.945	21.1018	0.00196185
rs12458763	C	A	0.122037	0.0269587	6.37e-06	10383	genus.Butyricimonas.id.945	20.488	0.00196972
rs2114713	T	G	0.062721	0.0138998	6.88e-06	10734	genus.Butyricimonas.id.945	20.3577	0.00189333
rs270727	C	G	-0.0694173	0.0150795	5.38e-06	10634	genus.Butyricimonas.id.945	21.1874	0.00198883
rs72814526	A	G	0.0659452	0.0149753	9.43e-06	10736	genus.Butyricimonas.id.945	19.3881	0.00180298
rs11228830	G	A	0.135265	0.0298411	6.55e-06	8974	genus.Butyricimonas.id.945	20.542	0.00228434
rs72723662	T	C	0.224078	0.0449336	7.86e-07	3073	genus.Butyrivibrio.id.1993	24.8527	0.00802773
rs7412979	G	C	0.186779	0.0389112	1.71e-06	3480	genus.Butyrivibrio.id.1993	23.0279	0.00657748
rs7764591	C	G	-0.118637	0.0239979	8.73e-07	3481	genus.Butyrivibrio.id.1993	24.4255	0.0069719
rs4537857	C	T	-0.12459	0.0260992	1.8e-06	3482	genus.Butyrivibrio.id.1993	22.7752	0.00650203
rs11761679	C	T	0.154775	0.0321539	2.2e-06	3482	genus.Butyrivibrio.id.1993	23.1572	0.00661038
rs16941336	T	C	0.127488	0.0267936	1.53e-06	3482	genus.Butyrivibrio.id.1993	22.6268	0.00645996
rs77356209	C	T	0.216874	0.0483299	6.66e-06	3379	genus.Butyrivibrio.id.1993	20.1246	0.00592401
rs74622183	G	A	-0.201027	0.0428204	2.46e-06	3478	genus.Butyrivibrio.id.1993	22.0272	0.00629702
rs7763512	A	G	0.119846	0.0253367	3.11e-06	3259	genus.Butyrivibrio.id.1993	22.3603	0.0068185
rs142855850	G	A	0.205013	0.0457138	6.86e-06	3234	genus.Butyrivibrio.id.1993	20.1002	0.00618069
rs486484	G	A	-0.108349	0.0240008	6.61e-06	3456	genus.Butyrivibrio.id.1993	20.3678	0.00586231
rs17163238	A	G	0.140987	0.0309117	5.51e-06	3482	genus.Butyrivibrio.id.1993	20.7904	0.00593876
rs4928024	G	A	-0.17471	0.0389333	8.19e-06	3481	genus.Butyrivibrio.id.1993	20.1254	0.00575155
rs1007475	T	G	0.118065	0.0261271	7.92e-06	3482	genus.Butyrivibrio.id.1993	20.4086	0.00583036
rs9370258	G	T	0.119318	0.0267487	8.07e-06	3259	genus.Butyrivibrio.id.1993	19.8855	0.00606842
rs16934069	C	T	-0.133784	0.0299444	8.86e-06	3482	genus.Butyrivibrio.id.1993	19.9494	0.00569991
rs4294381	C	T	0.112197	0.023186	1.37e-06	6145	genus.CandidatusSoleaferrea.id.11350	23.4081	0.00379606
rs10090365	G	A	-0.0834413	0.0180989	4.17e-06	6145	genus.CandidatusSoleaferrea.id.11350	21.248	0.00344697
rs4678258	C	T	0.0986136	0.0215646	5.53e-06	6101	genus.CandidatusSoleaferrea.id.11350	20.9049	0.00341588
rs10108780	G	A	-0.092834	0.0199807	3.64e-06	5999	genus.CandidatusSoleaferrea.id.11350	21.5799	0.00358555
rs386526	G	C	0.0818459	0.0180086	8.33e-06	6144	genus.CandidatusSoleaferrea.id.11350	20.6486	0.00335061
rs36155147	T	C	0.104966	0.0240995	5.41e-06	5958	genus.CandidatusSoleaferrea.id.11350	18.9642	0.00317395
rs7766248	C	T	-0.123381	0.0278709	5.07e-06	6145	genus.CandidatusSoleaferrea.id.11350	19.5907	0.00317897
rs6881988	C	G	-0.0819131	0.018185	9.23e-06	6140	genus.CandidatusSoleaferrea.id.11350	20.2832	0.00329365
rs10809135	C	T	0.0834858	0.0182426	5.47e-06	5999	genus.CandidatusSoleaferrea.id.11350	20.9366	0.00347903
rs9973954	G	A	0.0892075	0.0195401	5.95e-06	6145	genus.CandidatusSoleaferrea.id.11350	20.8356	0.0033803
rs6489992	G	A	-0.0840437	0.0187031	7.89e-06	6142	genus.CandidatusSoleaferrea.id.11350	20.1857	0.0032768
rs2193878	A	T	0.228255	0.0509241	9.46e-06	3088	genus.CandidatusSoleaferrea.id.11350	20.0776	0.00646398
rs830149	G	C	0.184647	0.0397237	9.58e-06	5065	genus.CandidatusSoleaferrea.id.11350	21.5979	0.0042477
rs11071652	G	C	-0.0958826	0.0214205	7.83e-06	6144	genus.CandidatusSoleaferrea.id.11350	20.0299	0.00325054
rs12404911	T	C	0.140717	0.0304142	2.8e-06	3239	genus.Catenibacterium.id.2153	21.3931	0.00656552
rs77285108	A	G	-0.161826	0.0353447	3.63e-06	3210	genus.Catenibacterium.id.2153	20.9497	0.0064881
rs73128290	G	A	0.129726	0.0284563	4.29e-06	3239	genus.Catenibacterium.id.2153	20.7698	0.00637546
rs212393	A	G	-0.135254	0.0286209	3.62e-06	3239	genus.Catenibacterium.id.2153	22.3185	0.0068476
rs999354	A	T	0.0580248	0.0117185	7.01e-07	16324	genus.ChristensenellaceaeR.7group.id.11283	24.5148	0.0014997
rs78521377	T	C	0.124992	0.0274797	5.61e-06	12605	genus.ChristensenellaceaeR.7group.id.11283	20.6857	0.00163864
rs62467127	T	C	0.114108	0.0251983	3.25e-06	12719	genus.ChristensenellaceaeR.7group.id.11283	20.5033	0.00160968
rs17081797	G	A	-0.0904325	0.0204253	3.34e-06	16324	genus.ChristensenellaceaeR.7group.id.11283	19.6001	0.0011994
rs62132810	G	A	-0.0828853	0.0179623	5.67e-06	15066	genus.ChristensenellaceaeR.7group.id.11283	21.29	0.00141131
rs60954665	G	T	0.049815	0.0110787	7.13e-06	16324	genus.ChristensenellaceaeR.7group.id.11283	20.2156	0.00123702
rs10461257	G	A	-0.0551969	0.0122069	6.51e-06	15987	genus.ChristensenellaceaeR.7group.id.11283	20.4439	0.00127731
rs79150079	A	C	0.121547	0.0270977	9.42e-06	11994	genus.ChristensenellaceaeR.7group.id.11283	20.1163	0.00167466
rs62190261	C	A	0.0958394	0.0214723	8.74e-06	15274	genus.ChristensenellaceaeR.7group.id.11283	19.9193	0.00130261
rs892686	G	A	0.0514099	0.011136	3.97e-06	16325	genus.ChristensenellaceaeR.7group.id.11283	21.31	0.00130382
rs73952017	T	C	-0.0862164	0.0194354	8.46e-06	15274	genus.ChristensenellaceaeR.7group.id.11283	19.676	0.00128671
rs550843	C	T	-0.0783246	0.0169209	2.05e-06	14102	genus.Clostridiumsensustricto1.id.1873	21.4233	0.00151708
rs2795528	A	G	-0.184315	0.0392204	2.72e-06	6366	genus.Clostridiumsensustricto1.id.1873	22.078	0.0034572
rs2817172	T	C	0.058139	0.0124492	2.77e-06	13658	genus.Clostridiumsensustricto1.id.1873	21.8065	0.0015943
rs115807074	G	A	-0.22736	0.0492575	4.32e-06	4229	genus.Clostridiumsensustricto1.id.1873	21.295	0.00501259
rs116847295	T	C	0.110021	0.0246032	4.58e-06	12910	genus.Clostridiumsensustricto1.id.1873	19.9943	0.00154659
rs12341505	A	G	0.0810718	0.0180121	4.82e-06	14118	genus.Clostridiumsensustricto1.id.1873	20.2558	0.00143289
rs11586026	T	A	0.110967	0.0250498	8.85e-06	13095	genus.Clostridiumsensustricto1.id.1873	19.6206	0.00149631
rs11264403	A	G	-0.139062	0.0334454	7.76e-06	7285	genus.Clostridiumsensustricto1.id.1873	17.2831	0.00236745
rs12490337	G	C	-0.0616879	0.0137581	7.49e-06	14121	genus.Clostridiumsensustricto1.id.1873	20.1012	0.00142167
rs9541268	A	C	0.09597	0.0197312	8.79e-07	12914	genus.Collinsella.id.815	23.6535	0.00182855
rs73052258	A	G	0.0930178	0.0202658	1.72e-06	14334	genus.Collinsella.id.815	21.0641	0.00146757
rs2103510	A	G	0.0786551	0.0168217	2.42e-06	14334	genus.Collinsella.id.815	21.8602	0.00152295
rs75672793	G	A	-0.108908	0.0240522	6.14e-06	12601	genus.Collinsella.id.815	20.4995	0.00162443
rs10890671	C	T	-0.0537401	0.0118848	6.52e-06	14334	genus.Collinsella.id.815	20.4433	0.00142438
rs12921100	T	A	0.0563759	0.0127019	8.23e-06	14334	genus.Collinsella.id.815	19.6965	0.00137242
rs2660968	A	G	0.0666566	0.0149398	9.68e-06	14334	genus.Collinsella.id.815	19.9038	0.00138684
rs62448871	A	C	-0.0540309	0.0120324	6.78e-06	14334	genus.Collinsella.id.815	20.1613	0.00140476
rs1496626	C	T	-0.0722307	0.01616	6.78e-06	14334	genus.Collinsella.id.815	19.9755	0.00139183
rs149807560	A	C	-0.104264	0.0235841	7.1e-06	13473	genus.Collinsella.id.815	19.5419	0.00144857
rs305411	G	A	0.129218	0.0264518	1.01e-06	6777	genus.Coprobacter.id.949	23.8567	0.00350893
rs3828477	T	G	-0.091218	0.019569	2.89e-06	6798	genus.Coprobacter.id.949	21.7217	0.00318606
rs55672356	A	T	-0.193354	0.0413815	2.74e-06	4903	genus.Coprobacter.id.949	21.8232	0.00443306
rs143662916	T	C	0.253264	0.0540141	3.07e-06	3083	genus.Coprobacter.id.949	21.971	0.00708064
rs213863	T	C	-0.0887412	0.0188377	2.35e-06	6798	genus.Coprobacter.id.949	22.1853	0.00325385
rs72821405	C	T	-0.147365	0.0319978	4.76e-06	6177	genus.Coprobacter.id.949	21.2036	0.00342203
rs11532348	T	C	-0.103931	0.0226826	5.71e-06	6364	genus.Coprobacter.id.949	20.9876	0.00328806
rs12996055	C	A	0.0921817	0.0209405	8.08e-06	6570	genus.Coprobacter.id.949	19.3724	0.00294084
rs12684609	C	T	0.100827	0.0220366	6.1e-06	6364	genus.Coprobacter.id.949	20.9279	0.00327873
rs74919520	A	G	0.125703	0.0276296	5.76e-06	6387	genus.Coprobacter.id.949	20.6922	0.00323028
rs6496717	T	C	0.0889939	0.0199618	6.75e-06	6791	genus.Coprobacter.id.949	19.8698	0.00291823
rs28402691	C	T	0.110695	0.0251199	9.56e-06	6387	genus.Coprobacter.id.949	19.4127	0.00303115
rs76001613	G	C	0.21591	0.0493019	9.13e-06	3385	genus.Coprobacter.id.949	19.1674	0.00563389
rs4277593	A	G	-0.0585649	0.0109914	1.14e-07	16651	genus.Coprococcus1.id.11301	28.387	0.00170213
rs56405618	G	A	-0.08963	0.0186508	1.57e-06	16379	genus.Coprococcus1.id.11301	23.0918	0.00140803
rs74101919	C	T	-0.0718989	0.0144651	1.03e-06	16732	genus.Coprococcus1.id.11301	24.7029	0.00147439
rs1010560	A	C	0.0580232	0.0122722	1.96e-06	16723	genus.Coprococcus1.id.11301	22.3517	0.00133496
rs73031725	C	T	0.167591	0.0355224	1.98e-06	7206	genus.Coprococcus1.id.11301	22.2524	0.00307938
rs1519491	C	T	0.0499197	0.0113558	8.95e-06	16733	genus.Coprococcus1.id.11301	19.3223	0.00115355
rs1576241	G	A	-0.0510343	0.0109535	3.33e-06	16729	genus.Coprococcus1.id.11301	21.7056	0.00129595
rs73167075	C	T	0.0573137	0.0127573	8.57e-06	16733	genus.Coprococcus1.id.11301	20.1812	0.00120476
rs12794898	T	G	0.0903299	0.0197212	4.92e-06	15186	genus.Coprococcus1.id.11301	20.9767	0.0013796
rs946513	T	C	0.205899	0.0460018	8.62e-06	4310	genus.Coprococcus1.id.11301	20.0243	0.00462666
rs1762123	T	C	-0.0891532	0.0198554	8.01e-06	16724	genus.Coprococcus1.id.11301	20.1588	0.00120407
rs7784490	G	C	-0.0518543	0.0113136	4.55e-06	16733	genus.Coprococcus1.id.11301	21.0047	0.00125386
rs12886051	C	G	-0.0521782	0.0118051	8.01e-06	16633	genus.Coprococcus1.id.11301	19.5339	0.00117317
rs2907920	G	A	0.0561173	0.0126824	7.65e-06	16040	genus.Coprococcus1.id.11301	19.5766	0.00121915
rs59936925	T	A	0.117085	0.0233995	9.38e-07	10931	genus.Coprococcus2.id.11302	25.033	0.00228528
rs6677933	T	C	-0.0804405	0.0164216	1.19e-06	11483	genus.Coprococcus2.id.11302	23.9906	0.00208524
rs1958519	A	T	0.0665288	0.0138558	1.58e-06	11009	genus.Coprococcus2.id.11302	23.0503	0.00208978
rs72680320	C	T	-0.0649382	0.013919	2.27e-06	11009	genus.Coprococcus2.id.11302	21.7623	0.00197324
rs2482516	T	C	0.0754415	0.0164619	4.72e-06	11483	genus.Coprococcus2.id.11302	20.9984	0.00182563
rs35890118	G	A	-0.066536	0.0147661	8.26e-06	11478	genus.Coprococcus2.id.11302	20.3005	0.00176583
rs9426473	G	A	0.0727361	0.0161662	6.31e-06	11486	genus.Coprococcus2.id.11302	20.24	0.00175935
rs12634070	C	T	0.0736486	0.0164921	9.95e-06	11457	genus.Coprococcus2.id.11302	19.9388	0.0017376
rs61823518	C	A	-0.0955381	0.0215724	6.68e-06	10980	genus.Coprococcus2.id.11302	19.6099	0.00178311
rs10070053	G	A	0.0594312	0.0135375	7.65e-06	11473	genus.Coprococcus2.id.11302	19.2697	0.00167704
rs62481985	C	G	-0.0582385	0.0115052	4.18e-07	15472	genus.Coprococcus3.id.11303	25.6197	0.00165335
rs178271	C	T	0.145257	0.0294239	7.81e-07	10794	genus.Coprococcus3.id.11303	24.3665	0.00225275
rs13394391	T	C	-0.0709302	0.0150918	2.2e-06	15834	genus.Coprococcus3.id.11303	22.0864	0.00139311
rs11080344	T	C	0.0516921	0.0113054	4.79e-06	15835	genus.Coprococcus3.id.11303	20.9036	0.00131851
rs11077359	C	T	-0.0645443	0.0148833	9.64e-06	15378	genus.Coprococcus3.id.11303	18.8044	0.00122148
rs13247359	A	G	0.051211	0.0113031	7.33e-06	15833	genus.Coprococcus3.id.11303	20.5247	0.00129481
rs4575475	A	G	0.0619514	0.0137787	7.04e-06	15154	genus.Coprococcus3.id.11303	20.2128	0.00133223
rs10810043	G	A	0.0515518	0.0115923	9.27e-06	15833	genus.Coprococcus3.id.11303	19.7739	0.00124751
rs4677103	G	A	0.0977912	0.0197263	9.6e-07	7983	genus.DefluviitaleaceaeUCG011.id.11287	24.5696	0.00306906
rs72731813	T	C	-0.147383	0.0293796	4.33e-07	7767	genus.DefluviitaleaceaeUCG011.id.11287	25.1588	0.00322957
rs112893842	C	T	0.11381	0.0232806	1.45e-06	8183	genus.DefluviitaleaceaeUCG011.id.11287	23.8929	0.00291203
rs9725395	G	A	-0.13834	0.029554	3.52e-06	8011	genus.DefluviitaleaceaeUCG011.id.11287	21.9055	0.00272765
rs55658617	C	T	0.174369	0.0362226	2.15e-06	6663	genus.DefluviitaleaceaeUCG011.id.11287	23.1659	0.00346579
rs9608282	G	T	0.142939	0.0299793	2.52e-06	7716	genus.DefluviitaleaceaeUCG011.id.11287	22.7273	0.00293758
rs28696126	T	A	-0.106503	0.0238473	6.63e-06	7811	genus.DefluviitaleaceaeUCG011.id.11287	19.9404	0.00254701
rs1582238	C	T	0.0805036	0.0167257	1.57e-06	7983	genus.DefluviitaleaceaeUCG011.id.11287	23.1609	0.0028936
rs4344384	T	G	0.0715978	0.0156309	4.83e-06	8180	genus.DefluviitaleaceaeUCG011.id.11287	20.9761	0.00255838
rs2892880	A	G	0.0817755	0.0181686	6.83e-06	8182	genus.DefluviitaleaceaeUCG011.id.11287	20.2533	0.00246984
rs11160353	A	T	-0.0691756	0.0147285	2.7e-06	9234	genus.Desulfovibrio.id.3173	22.0543	0.00238321
rs2853179	T	C	0.0811971	0.0174234	2.42e-06	8949	genus.Desulfovibrio.id.3173	21.7128	0.00242095
rs16863365	G	A	0.109402	0.0226964	1.79e-06	8776	genus.Desulfovibrio.id.3173	23.2296	0.00264056
rs12031543	C	T	-0.127185	0.0281887	6.55e-06	8855	genus.Desulfovibrio.id.3173	20.3527	0.00229369
rs13066142	A	G	0.119141	0.0250891	3.79e-06	9241	genus.Desulfovibrio.id.3173	22.5453	0.0024343
rs2032031	G	A	-0.0654931	0.0148681	9.14e-06	9241	genus.Desulfovibrio.id.3173	19.3993	0.00209532
rs72647089	G	T	-0.106594	0.0239337	8.3e-06	8985	genus.Desulfovibrio.id.3173	19.8314	0.0022028
rs7729080	A	C	-0.070287	0.0157691	9.96e-06	9241	genus.Desulfovibrio.id.3173	19.8628	0.00214528
rs4797774	A	G	0.212582	0.0470044	5.64e-06	3476	genus.Desulfovibrio.id.3173	20.4421	0.00584988
rs6580353	C	T	0.0770979	0.0169735	4.94e-06	9241	genus.Desulfovibrio.id.3173	20.6275	0.00222768
rs11166701	A	G	-0.0655301	0.013186	5.51e-07	11720	genus.Dialister.id.2183	24.6934	0.00210288
rs517089	A	T	0.076227	0.0170411	5.14e-06	11988	genus.Dialister.id.2183	20.0055	0.00166629
rs4747450	A	C	0.0668509	0.0147685	5.84e-06	11987	genus.Dialister.id.2183	20.4864	0.00170642
rs2314294	C	T	0.0865932	0.0193719	8.08e-06	11339	genus.Dialister.id.2183	19.9778	0.00175907
rs4753063	A	G	-0.0596297	0.0130052	4.86e-06	11989	genus.Dialister.id.2183	21.0194	0.00175044
rs2435610	C	A	0.0647131	0.0143314	5.93e-06	11984	genus.Dialister.id.2183	20.3861	0.0016985
rs10938938	A	G	-0.0773514	0.0170915	7.37e-06	11401	genus.Dialister.id.2183	20.4786	0.00179331
rs10138457	C	T	-0.113054	0.0261933	7.88e-06	10968	genus.Dialister.id.2183	18.6257	0.00169561
rs11071887	C	T	0.0662403	0.0146315	5.91e-06	11989	genus.Dialister.id.2183	20.4925	0.00170664
rs764177	A	C	-0.0601454	0.0135366	9.61e-06	11988	genus.Dialister.id.2183	19.7385	0.00164409
rs76680460	A	G	-0.161296	0.0364332	8.19e-06	7176	genus.Dialister.id.2183	19.5944	0.00272387
rs75416973	G	A	0.0727223	0.016451	9.46e-06	11402	genus.Dialister.id.2183	19.5378	0.00171091
rs13279148	A	G	0.0715309	0.0150878	2.25e-06	17605	genus.Dorea.id.1997	22.4744	0.00127511
rs62503162	G	A	-0.0974091	0.0194379	7.47e-07	16210	genus.Dorea.id.1997	25.11	0.00154684
rs12216169	A	T	0.0881722	0.0193683	5.33e-06	16086	genus.Dorea.id.1997	20.7217	0.00128669
rs4793307	T	C	0.0574165	0.0122472	4.01e-06	17600	genus.Dorea.id.1997	21.9762	0.00124723
rs11150408	G	T	0.0488254	0.0109063	7.06e-06	17215	genus.Dorea.id.1997	20.0393	0.00116284
rs345219	G	T	-0.0497368	0.0112621	8.8e-06	17215	genus.Dorea.id.1997	19.5015	0.00113167
rs62583469	A	T	-0.0634136	0.0142227	5.78e-06	16819	genus.Dorea.id.1997	19.8769	0.00118056
rs3005511	G	A	0.0516127	0.0112852	5.29e-06	17610	genus.Dorea.id.1997	20.9143	0.00118636
rs1899291	T	C	0.0697217	0.0150285	4.57e-06	17609	genus.Dorea.id.1997	21.5208	0.00122079
rs3752849	A	G	0.163846	0.036608	7.68e-06	5322	genus.Dorea.id.1997	20.0242	0.00374984
rs12537781	C	T	-0.055544	0.0125223	9.15e-06	17608	genus.Dorea.id.1997	19.6724	0.00111612
rs3851328	G	T	-0.107774	0.0236527	4.18e-06	5147	genus.Eggerthella.id.819	20.754	0.0040176
rs2240838	G	A	0.0980582	0.0197653	7.36e-07	5147	genus.Eggerthella.id.819	24.6033	0.00475922
rs2223081	A	G	0.102572	0.0221108	3.89e-06	5147	genus.Eggerthella.id.819	21.5119	0.00416372
rs112205261	C	T	-0.188618	0.0403613	3.35e-06	5036	genus.Eggerthella.id.819	21.8305	0.00431788
rs4985746	A	G	0.110522	0.0247653	5.71e-06	4906	genus.Eggerthella.id.819	19.9084	0.00404322
rs1784446	A	G	0.0907728	0.0198096	5.23e-06	5147	genus.Eggerthella.id.819	20.989	0.00406292
rs76663501	T	C	0.175349	0.0378576	4.83e-06	4814	genus.Eggerthella.id.819	21.4448	0.00443674
rs6430926	T	C	0.0879736	0.0197127	8.37e-06	5147	genus.Eggerthella.id.819	19.9087	0.0038546
rs2877457	A	G	-0.093486	0.0210208	9.03e-06	5083	genus.Eggerthella.id.819	19.7709	0.00387606
rs13070736	C	A	-0.121331	0.0272024	7.62e-06	5147	genus.Eggerthella.id.819	19.8866	0.00385035
rs3812426	A	G	0.106447	0.0224159	2.72e-06	5583	genus.Eisenbergiella.id.11304	22.5425	0.0040229
rs1508033	C	A	0.091546	0.0195787	3.23e-06	5580	genus.Eisenbergiella.id.11304	21.8553	0.00390284
rs12278566	A	T	-0.121065	0.0251658	1.65e-06	5582	genus.Eisenbergiella.id.11304	23.1344	0.00412883
rs2683098	T	C	0.107319	0.022515	2.24e-06	5582	genus.Eisenbergiella.id.11304	22.7118	0.00405372
rs11079158	C	T	0.100627	0.022546	7.35e-06	5582	genus.Eisenbergiella.id.11304	19.9128	0.0035559
rs13258851	G	A	0.137001	0.0302124	7.75e-06	5583	genus.Eisenbergiella.id.11304	20.5553	0.00366957
rs12710729	A	C	0.0893384	0.0199069	9.84e-06	5583	genus.Eisenbergiella.id.11304	20.1332	0.00359448
rs12257723	C	A	-0.0952742	0.0211569	8.85e-06	5582	genus.Eisenbergiella.id.11304	20.2717	0.00361978
rs4462860	A	G	0.0939071	0.0201104	4.16e-06	5460	genus.Eisenbergiella.id.11304	21.7969	0.00397769
rs11027642	T	C	0.129006	0.0284844	4.92e-06	5583	genus.Eisenbergiella.id.11304	20.5044	0.00366052
rs11938607	C	T	0.0978125	0.0216636	8.22e-06	5583	genus.Eisenbergiella.id.11304	20.3786	0.00363813
rs1553971	G	T	0.120965	0.0263054	5.27e-06	5583	genus.Eisenbergiella.id.11304	21.1383	0.00377325
rs11098863	A	T	-0.0966008	0.0162677	3.06e-09	7524	genus.Enterorhabdus.id.820	35.2528	0.00466477
rs7923280	T	A	0.0860019	0.0169148	5.24e-07	7524	genus.Enterorhabdus.id.820	25.8443	0.00342407
rs114731706	G	T	0.182308	0.0382298	2.17e-06	5956	genus.Enterorhabdus.id.820	22.7333	0.00380363
rs3017103	G	A	0.0980897	0.0208995	2.94e-06	7524	genus.Enterorhabdus.id.820	22.0222	0.00291916
rs73331712	C	T	0.26199	0.055123	4.85e-06	3109	genus.Enterorhabdus.id.820	22.5747	0.00721335
rs77655283	A	G	0.132988	0.0298306	5.88e-06	7494	genus.Enterorhabdus.id.820	19.8694	0.00264506
rs9470637	T	A	-0.0755513	0.0166263	5.7e-06	7524	genus.Enterorhabdus.id.820	20.6432	0.00273687
rs424715	C	T	0.0818743	0.0174855	4.41e-06	7524	genus.Enterorhabdus.id.820	21.9192	0.00290555
rs10098492	C	T	0.132323	0.0293688	6.41e-06	7361	genus.Enterorhabdus.id.820	20.2946	0.00275021
rs2051957	T	C	0.0843291	0.0189864	8.9e-06	7524	genus.Enterorhabdus.id.820	19.7221	0.00261507
rs7221249	G	A	0.0839861	0.0142741	4.31e-09	9781	genus.Erysipelatoclostridium.id.11381	34.6119	0.00352693
rs710230	C	T	0.143381	0.0281514	6.33e-07	9016	genus.Erysipelatoclostridium.id.11381	25.9352	0.00286895
rs4697572	G	A	-0.0810636	0.0163308	7.59e-07	9779	genus.Erysipelatoclostridium.id.11381	24.6347	0.00251333
rs58236560	T	G	-0.111157	0.0234426	2.16e-06	9368	genus.Erysipelatoclostridium.id.11381	22.4786	0.00239428
rs622418	G	A	-0.0668051	0.0143224	3.68e-06	9783	genus.Erysipelatoclostridium.id.11381	21.7518	0.00221895
rs1434153	A	G	-0.0684526	0.0152443	6.85e-06	9662	genus.Erysipelatoclostridium.id.11381	20.1593	0.00208253
rs340991	G	A	-0.0740482	0.0158891	3.75e-06	9781	genus.Erysipelatoclostridium.id.11381	21.714	0.00221555
rs6474512	C	A	0.067015	0.0143201	3.02e-06	9783	genus.Erysipelatoclostridium.id.11381	21.8958	0.0022336
rs9590927	A	G	-0.0646003	0.0143479	6.39e-06	9782	genus.Erysipelatoclostridium.id.11381	20.2675	0.00206806
rs61806970	T	C	0.142548	0.0320688	9.09e-06	8644	genus.Erysipelatoclostridium.id.11381	19.754	0.00228061
rs1346565	C	G	-0.0660421	0.014639	6.47e-06	9662	genus.Erysipelatoclostridium.id.11381	20.3483	0.00210202
rs45480394	G	T	-0.0687134	0.0151835	7.66e-06	9604	genus.Erysipelatoclostridium.id.11381	20.4761	0.00212794
rs2901723	A	C	0.0641339	0.0144295	8.79e-06	9662	genus.Erysipelatoclostridium.id.11381	19.7508	0.00204043
rs34528142	G	C	-0.0875551	0.0195556	6.13e-06	9604	genus.Erysipelatoclostridium.id.11381	20.0414	0.00208287
rs16936671	T	C	-0.0968026	0.0217883	6.04e-06	9488	genus.Erysipelatoclostridium.id.11381	19.735	0.00207611
rs3804326	G	A	0.14147	0.0336352	9.85e-06	7028	genus.Erysipelatoclostridium.id.11381	17.6855	0.00251083
rs28568391	G	A	-0.0583911	0.0118741	6.42e-07	14544	genus.ErysipelotrichaceaeUCG003.id.11384	24.1788	0.00165993
rs11994308	T	C	0.115417	0.0242503	1.33e-06	13558	genus.ErysipelotrichaceaeUCG003.id.11384	22.6488	0.00166797
rs76502207	C	T	0.144844	0.0289929	6.41e-07	10740	genus.ErysipelotrichaceaeUCG003.id.11384	24.9537	0.00231848
rs2302840	C	T	-0.0871966	0.017687	1.29e-06	14897	genus.ErysipelotrichaceaeUCG003.id.11384	24.3013	0.00162885
rs8053479	G	A	-0.0838212	0.0186509	5.83e-06	13813	genus.ErysipelotrichaceaeUCG003.id.11384	20.195	0.00146011
rs17798136	A	G	0.158818	0.0347674	3.24e-06	7421	genus.ErysipelotrichaceaeUCG003.id.11384	20.861	0.00280395
rs11666127	G	A	-0.0719187	0.0161371	7.9e-06	13813	genus.ErysipelotrichaceaeUCG003.id.11384	19.8597	0.0014359
rs62403464	C	T	-0.0731743	0.0156516	3.44e-06	14899	genus.ErysipelotrichaceaeUCG003.id.11384	21.8546	0.0014649
rs73074432	T	C	0.072154	0.0164378	9.99e-06	14217	genus.ErysipelotrichaceaeUCG003.id.11384	19.2652	0.00135344
rs4758231	T	G	-0.0551754	0.0122047	6.55e-06	14890	genus.ErysipelotrichaceaeUCG003.id.11384	20.4353	0.00137072
rs74988980	A	G	-0.133141	0.0348574	8.64e-06	5944	genus.ErysipelotrichaceaeUCG003.id.11384	14.5844	0.00244845
rs75949021	C	T	-0.169667	0.0374238	3.58e-06	6721	genus.ErysipelotrichaceaeUCG003.id.11384	20.548	0.00304887
rs6875357	T	C	0.165673	0.0353831	6.7e-06	7034	genus.ErysipelotrichaceaeUCG003.id.11384	21.9175	0.00310713
rs357893	C	T	-0.0604421	0.013521	7.19e-06	14899	genus.ErysipelotrichaceaeUCG003.id.11384	19.9803	0.00133943
rs79396538	G	C	0.0848148	0.0191146	8.63e-06	13750	genus.ErysipelotrichaceaeUCG003.id.11384	19.6855	0.00142984
rs2267739	C	G	0.115505	0.0237628	1.42e-06	11853	genus.Escherichia.Shigella.id.3504	23.6231	0.00198938
rs1154904	G	A	-0.0613376	0.0130644	3.04e-06	12002	genus.Escherichia.Shigella.id.3504	22.0395	0.00183325
rs73208162	G	A	-0.119296	0.024839	2.19e-06	11073	genus.Escherichia.Shigella.id.3504	23.0623	0.0020788
rs113513883	G	A	0.172283	0.038041	5.28e-06	6280	genus.Escherichia.Shigella.id.3504	20.5042	0.00325541
rs7502686	C	G	-0.136384	0.0302576	5.9e-06	9990	genus.Escherichia.Shigella.id.3504	20.3127	0.00202958
rs57024273	C	T	0.0626172	0.0139919	9.7e-06	11853	genus.Escherichia.Shigella.id.3504	20.0246	0.00168684
rs113127095	G	A	0.151009	0.0323434	3.33e-06	8433	genus.Escherichia.Shigella.id.3504	21.7938	0.00257829
rs117092367	T	A	0.117362	0.0264533	9.65e-06	10304	genus.Escherichia.Shigella.id.3504	19.6793	0.0019066
rs112767262	C	T	0.0732963	0.0163589	8.21e-06	11771	genus.Escherichia.Shigella.id.3504	20.0717	0.00170257
rs512624	G	A	-0.0594516	0.0130249	4.83e-06	11853	genus.Escherichia.Shigella.id.3504	20.8308	0.00175464
rs4731451	A	G	-0.0609885	0.0135157	7.47e-06	12001	genus.Escherichia.Shigella.id.3504	20.3585	0.00169381
rs35555519	G	C	0.101976	0.0222883	4.92e-06	12002	genus.Escherichia.Shigella.id.3504	20.93	0.00174113
rs118526	A	C	-0.0594401	0.013598	8e-06	11853	genus.Escherichia.Shigella.id.3504	19.1045	0.00160946
rs2798105	G	A	-0.100851	0.0222045	8.25e-06	11296	genus.Escherichia.Shigella.id.3504	20.6253	0.00182289
rs12320842	G	C	0.094833	0.0163962	7.57e-09	17638	genus.Faecalibacterium.id.2057	33.4489	0.00189304
rs6910935	G	A	0.134864	0.0277032	1.38e-06	12640	genus.Faecalibacterium.id.2057	23.6954	0.00187142
rs1271565	T	C	-0.0576251	0.0119649	1.3e-06	17638	genus.Faecalibacterium.id.2057	23.1929	0.00131336
rs75499067	T	C	0.227585	0.0465522	1.76e-06	4526	genus.Faecalibacterium.id.2057	23.8899	0.00525295
rs9536330	C	T	-0.048317	0.010797	5.33e-06	18082	genus.Faecalibacterium.id.2057	20.0237	0.00110628
rs28376661	G	C	0.0504817	0.0109368	3.66e-06	18087	genus.Faecalibacterium.id.2057	21.303	0.00117655
rs10927394	T	G	-0.232262	0.0512364	7.02e-06	3495	genus.Faecalibacterium.id.2057	20.5376	0.00584529
rs114946999	T	C	-0.0861565	0.01896	5.7e-06	15673	genus.Faecalibacterium.id.2057	20.6463	0.00131575
rs79656633	C	T	0.145631	0.0323019	8.14e-06	9080	genus.Faecalibacterium.id.2057	20.3215	0.00223354
rs61875484	G	C	0.0817953	0.018369	9.18e-06	16718	genus.Faecalibacterium.id.2057	19.8259	0.00118464
rs12753492	C	A	0.0641305	0.0149933	8.8e-06	17525	genus.Faecalibacterium.id.2057	18.2929	0.00104285
rs2835874	C	T	-0.0866356	0.0196496	7.54e-06	17567	genus.Faecalibacterium.id.2057	19.4374	0.00110537
rs11776390	C	T	-0.078354	0.017183	6.4e-06	16718	genus.Faecalibacterium.id.2057	20.7907	0.00124222
rs9852893	G	C	0.0657834	0.0129056	3.88e-07	14184	genus.FamilyXIIIAD3011group.id.11293	25.9785	0.00182844
rs62200412	T	C	-0.0800851	0.0163834	5.8e-07	13661	genus.FamilyXIIIAD3011group.id.11293	23.8908	0.00174603
rs16840310	G	A	-0.0608052	0.0122149	6.75e-07	14201	genus.FamilyXIIIAD3011group.id.11293	24.7765	0.00174191
rs72730932	A	C	-0.0899559	0.0177107	6.89e-07	13102	genus.FamilyXIIIAD3011group.id.11293	25.7943	0.00196516
rs17156849	A	G	-0.112891	0.0245292	4.19e-06	13352	genus.FamilyXIIIAD3011group.id.11293	21.178	0.00158385
rs12185072	C	T	0.0707308	0.0162014	9.71e-06	14201	genus.FamilyXIIIAD3011group.id.11293	19.0569	0.00134033
rs62029761	G	A	0.128753	0.0276002	3.89e-06	9655	genus.FamilyXIIIAD3011group.id.11293	21.757	0.00224885
rs11736617	A	G	-0.0759493	0.0172101	9.02e-06	13778	genus.FamilyXIIIAD3011group.id.11293	19.4724	0.00141151
rs12812672	C	T	-0.096065	0.020828	2.56e-06	13565	genus.FamilyXIIIAD3011group.id.11293	21.2701	0.00156579
rs12911842	T	A	-0.0811976	0.0183335	6.91e-06	14125	genus.FamilyXIIIAD3011group.id.11293	19.6125	0.00138676
rs149302	C	T	-0.0645635	0.0143225	7.48e-06	14192	genus.FamilyXIIIAD3011group.id.11293	20.3178	0.00142979
rs9837139	G	A	0.10752	0.0240482	8.71e-06	13527	genus.FamilyXIIIAD3011group.id.11293	19.9872	0.00147562
rs739451	T	C	0.0649589	0.0147534	7.88e-06	14197	genus.FamilyXIIIAD3011group.id.11293	19.3834	0.00136365
rs11126423	T	C	0.0904399	0.0196301	5.91e-06	13735	genus.FamilyXIIIAD3011group.id.11293	21.2232	0.00154303
rs1426266	C	T	-0.0665521	0.0137151	1.25e-06	12751	genus.FamilyXIIIUCG001.id.11294	23.5429	0.00184324
rs12049454	C	T	-0.0647298	0.0134065	1.17e-06	12748	genus.FamilyXIIIUCG001.id.11294	23.3081	0.00182532
rs3842897	A	G	-0.112639	0.0242751	5.2e-06	12407	genus.FamilyXIIIUCG001.id.11294	21.5272	0.00173236
rs116979587	A	T	-0.121679	0.0260821	3.05e-06	11989	genus.FamilyXIIIUCG001.id.11294	21.7608	0.00181207
rs62414802	T	C	-0.0611904	0.013457	4.29e-06	12750	genus.FamilyXIIIUCG001.id.11294	20.673	0.00161904
rs2276529	G	C	-0.0759406	0.0165099	5.36e-06	12748	genus.FamilyXIIIUCG001.id.11294	21.1539	0.0016569
rs112362903	G	A	-0.149047	0.0333271	7.88e-06	8579	genus.FamilyXIIIUCG001.id.11294	19.9963	0.00232596
rs8076666	G	A	0.088655	0.0198094	8.02e-06	12265	genus.FamilyXIIIUCG001.id.11294	20.0259	0.00163037
rs7119679	A	G	-0.0809085	0.0174782	3.52e-06	12445	genus.FamilyXIIIUCG001.id.11294	21.4252	0.00171891
rs76463770	G	A	0.19313	0.0419866	3.77e-06	5651	genus.FamilyXIIIUCG001.id.11294	21.1506	0.00373017
rs12030302	G	A	-0.0692276	0.0137467	5.61e-07	10805	genus.Flavonifractor.id.2059	25.356	0.00234163
rs806808	C	T	0.0667272	0.0136557	1.18e-06	10801	genus.Flavonifractor.id.2059	23.8723	0.00220573
rs34066017	G	A	0.0764294	0.0159789	1.52e-06	10705	genus.Flavonifractor.id.2059	22.8741	0.00213261
rs11811696	C	T	-0.116063	0.0241012	2.07e-06	10221	genus.Flavonifractor.id.2059	23.1859	0.00226377
rs11642826	C	G	0.14686	0.0325191	6.65e-06	8151	genus.Flavonifractor.id.2059	20.3904	0.00249595
rs114873521	T	C	-0.130067	0.0294087	7.13e-06	9156	genus.Flavonifractor.id.2059	19.5563	0.00213181
rs12038887	G	C	0.0942719	0.0211646	9.37e-06	10583	genus.Flavonifractor.id.2059	19.8364	0.00187121
rs4378146	C	A	-0.0616691	0.0125259	7.2e-07	17384	genus.Fusicatenibacter.id.11305	24.2364	0.0013924
rs62353480	G	A	-0.0701397	0.0145589	1.57e-06	16119	genus.Fusicatenibacter.id.11305	23.2069	0.00143783
rs704418	C	T	0.0739124	0.0151073	7.77e-07	16626	genus.Fusicatenibacter.id.11305	23.9337	0.00143764
rs2132128	A	G	-0.0771914	0.0160344	1.08e-06	17370	genus.Fusicatenibacter.id.11305	23.1729	0.00133245
rs206581	G	A	-0.0568339	0.0127894	8.96e-06	17384	genus.Fusicatenibacter.id.11305	19.7453	0.00113467
rs62187631	C	T	-0.0710571	0.015924	4.55e-06	16522	genus.Fusicatenibacter.id.11305	19.9094	0.00120372
rs2025938	A	G	-0.0967298	0.0205426	2.99e-06	15626	genus.Fusicatenibacter.id.11305	22.1695	0.00141693
rs3303	C	T	-0.0953657	0.020407	3.94e-06	16877	genus.Fusicatenibacter.id.11305	21.8361	0.00129232
rs2039204	A	T	-0.0497414	0.0107941	3.94e-06	17383	genus.Fusicatenibacter.id.11305	21.233	0.00122013
rs8028026	G	A	-0.0792146	0.0180505	8.06e-06	16522	genus.Fusicatenibacter.id.11305	19.2566	0.0011643
rs792108	C	T	-0.0508345	0.0113843	8.5e-06	16978	genus.Fusicatenibacter.id.11305	19.9366	0.00117302
rs9905659	A	G	-0.061617	0.0136576	7.31e-06	17384	genus.Fusicatenibacter.id.11305	20.3518	0.00116949
rs8063430	C	T	-0.104026	0.022217	4.93e-06	15552	genus.Fusicatenibacter.id.11305	21.9211	0.00140773
rs6515626	A	G	0.141575	0.0313559	7.29e-06	7796	genus.Fusicatenibacter.id.11305	20.3809	0.00260813
rs10439674	G	A	-0.0572129	0.0130007	7.68e-06	17381	genus.Fusicatenibacter.id.11305	19.3645	0.00111301
rs8071840	A	G	-0.0487574	0.0107979	6.92e-06	17384	genus.Fusicatenibacter.id.11305	20.387	0.00117151
rs73103914	G	A	-0.0597324	0.0134458	8.3e-06	17384	genus.Fusicatenibacter.id.11305	19.7333	0.00113398
rs6014982	C	T	-0.0641135	0.0148277	9.94e-06	16542	genus.Fusicatenibacter.id.11305	18.6939	0.00112895
rs74484720	C	T	-0.243039	0.046747	1.84e-07	3483	genus.Gordonibacter.id.821	27.0144	0.00770078
rs7294633	T	C	0.12867	0.0249946	3.44e-07	3723	genus.Gordonibacter.id.821	26.4867	0.00706786
rs7220558	T	A	0.116884	0.0234834	6.71e-07	3723	genus.Gordonibacter.id.821	24.7604	0.00661024
rs71545975	G	A	-0.153972	0.0338918	7.04e-06	3556	genus.Gordonibacter.id.821	20.6277	0.00577059
rs35042269	A	C	-0.180293	0.0403296	8.11e-06	3595	genus.Gordonibacter.id.821	19.974	0.00552842
rs72714787	A	C	0.181405	0.0377102	1.43e-06	3723	genus.Gordonibacter.id.821	23.1285	0.00617727
rs322296	A	G	0.17869	0.037722	4.02e-06	3595	genus.Gordonibacter.id.821	22.4268	0.0062031
rs72939513	G	A	-0.21399	0.0490592	7.98e-06	3435	genus.Gordonibacter.id.821	19.0148	0.00550832
rs3765837	G	T	-0.190729	0.0433608	7.17e-06	3556	genus.Gordonibacter.id.821	19.3371	0.0054115
rs13412653	C	A	0.107597	0.0239228	8.61e-06	3723	genus.Gordonibacter.id.821	20.2184	0.00540424
rs117347059	C	G	-0.128261	0.0285123	9.17e-06	3684	genus.Gordonibacter.id.821	20.2251	0.00546295
rs16955299	A	G	-0.196423	0.0433538	6.37e-06	3572	genus.Gordonibacter.id.821	20.5157	0.00571387
rs4596722	G	A	0.102908	0.0231571	9.06e-06	3723	genus.Gordonibacter.id.821	19.7378	0.00527645
rs768830	A	G	0.149852	0.0333315	7.76e-06	3723	genus.Gordonibacter.id.821	20.2016	0.00539976
rs61934597	T	C	-0.172495	0.0388567	8.37e-06	3684	genus.Gordonibacter.id.821	19.6962	0.00532087
rs12191680	G	C	0.106544	0.0200323	1.47e-07	9115	genus.Haemophilus.id.3698	28.2815	0.00309383
rs9382510	T	C	-0.093521	0.0172649	7.12e-08	9117	genus.Haemophilus.id.3698	29.3358	0.00320808
rs9574096	T	A	-0.0736375	0.0155227	2.18e-06	9118	genus.Haemophilus.id.3698	22.4992	0.00246202
rs76022354	T	C	0.244638	0.0505504	1.83e-06	3618	genus.Haemophilus.id.3698	23.4076	0.0064317
rs111582866	A	G	-0.124265	0.026016	1.27e-06	8370	genus.Haemophilus.id.3698	22.8095	0.00271839
rs9895850	C	T	-0.192957	0.0416755	2.14e-06	4592	genus.Haemophilus.id.3698	21.4274	0.00464659
rs35509	A	G	0.128249	0.0268779	2.01e-06	8430	genus.Haemophilus.id.3698	22.7622	0.0026935
rs78909003	C	T	-0.246256	0.0503924	1.67e-06	3559	genus.Haemophilus.id.3698	23.867	0.00666516
rs9328464	C	T	0.0723095	0.0148799	1.42e-06	9119	genus.Haemophilus.id.3698	23.6098	0.00258296
rs4822728	C	T	0.0705861	0.0151388	3.48e-06	9119	genus.Haemophilus.id.3698	21.7351	0.00237835
rs12876183	A	T	0.0749201	0.016711	9.62e-06	9110	genus.Haemophilus.id.3698	20.0955	0.0022015
rs10781340	A	G	0.0948915	0.0203221	4.32e-06	9037	genus.Haemophilus.id.3698	21.7983	0.00240684
rs56310940	C	G	-0.108393	0.0247052	7.23e-06	9119	genus.Haemophilus.id.3698	19.2457	0.00210652
rs761624	G	C	0.0959801	0.0179537	1.38e-07	7706	genus.Holdemanella.id.11393	28.572	0.00369502
rs607782	C	T	-0.0854214	0.0172515	7.19e-07	7456	genus.Holdemanella.id.11393	24.5111	0.00327754
rs75764681	C	T	-0.283103	0.0598999	1.94e-06	3003	genus.Holdemanella.id.11393	22.3227	0.0073835
rs73011279	C	T	-0.0961669	0.0199336	1.36e-06	7456	genus.Holdemanella.id.11393	23.2681	0.00311185
rs4541991	C	T	-0.0927334	0.0194435	2.1e-06	7657	genus.Holdemanella.id.11393	22.7411	0.00296195
rs1830029	G	C	-0.0954096	0.021093	5.35e-06	7456	genus.Holdemanella.id.11393	20.4545	0.00273659
rs12513188	A	G	0.0903906	0.0195276	4.65e-06	7700	genus.Holdemanella.id.11393	21.4208	0.00277492
rs12415649	C	G	0.0839384	0.0190567	7.88e-06	7662	genus.Holdemanella.id.11393	19.396	0.00252573
rs1926302	A	G	-0.107972	0.0231421	7.5e-06	7702	genus.Holdemanella.id.11393	21.7622	0.0028183
rs17586763	C	T	-0.227285	0.0510135	7.72e-06	3817	genus.Holdemanella.id.11393	19.84	0.00517363
rs8113760	A	G	0.078999	0.01734	4.62e-06	7456	genus.Holdemanella.id.11393	20.7504	0.00277606
rs34187114	A	C	-0.104505	0.022601	5.13e-06	7704	genus.Holdemanella.id.11393	21.3752	0.0027676
rs35228298	A	G	0.0934832	0.0202886	7.3e-06	7456	genus.Holdemanella.id.11393	21.225	0.00283938
rs62113381	C	T	-0.105447	0.0232029	5.54e-06	7310	genus.Holdemanella.id.11393	20.6474	0.00281736
rs1867876	C	T	0.0842919	0.0162192	2.74e-07	9109	genus.Holdemania.id.2157	27.0034	0.00295636
rs9500080	T	C	0.0926764	0.0178886	4.09e-07	9106	genus.Holdemania.id.2157	26.8343	0.00293886
rs6133067	C	T	0.0910829	0.0178561	5.17e-07	8863	genus.Holdemania.id.2157	26.0137	0.00292716
rs150096134	A	T	0.162139	0.0332089	2.38e-06	6906	genus.Holdemania.id.2157	23.8309	0.00343988
rs41438744	G	C	-0.12487	0.027013	2.44e-06	8839	genus.Holdemania.id.2157	21.3637	0.0024117
rs80149660	T	C	-0.232987	0.0519183	6.04e-06	3283	genus.Holdemania.id.2157	20.1261	0.00609673
rs116500994	T	G	-0.13755	0.0293386	2.34e-06	8432	genus.Holdemania.id.2157	21.9757	0.00260006
rs55888180	G	C	0.128671	0.0282795	5.89e-06	8464	genus.Holdemania.id.2157	20.6974	0.00243996
rs4146507	T	C	0.079488	0.0177002	7.23e-06	9108	genus.Holdemania.id.2157	20.1628	0.00220934
rs111745969	G	A	0.120677	0.0265781	3.71e-06	8233	genus.Holdemania.id.2157	20.6108	0.00249779
rs113593397	G	A	-0.128935	0.0282526	9.36e-06	8296	genus.Holdemania.id.2157	20.8218	0.00250417
rs10885477	C	T	-0.135137	0.0301894	8.6e-06	8690	genus.Holdemania.id.2157	20.0325	0.00230047
rs9529719	C	T	0.074038	0.0160494	5.97e-06	9107	genus.Holdemania.id.2157	21.2762	0.00233131
rs967319	C	T	0.0788638	0.0176744	8.38e-06	9108	genus.Holdemania.id.2157	19.9054	0.0021812
rs12701617	G	A	-0.0660617	0.0149427	9.52e-06	9106	genus.Holdemania.id.2157	19.541	0.00214183
rs73139538	A	G	-0.148594	0.0327469	7.77e-06	8095	genus.Holdemania.id.2157	20.5851	0.00253711
rs11080063	A	G	-0.0665238	0.0149837	6.67e-06	9103	genus.Holdemania.id.2157	19.7069	0.00216068
rs901099	G	T	-0.12718	0.0250924	6.53e-07	3647	genus.Howardella.id.2000	25.6753	0.0069947
rs1484873	G	A	-0.227831	0.046335	2.56e-06	3608	genus.Howardella.id.2000	24.1639	0.00665642
rs17167098	A	G	-0.169366	0.0352068	1.12e-06	3586	genus.Howardella.id.2000	23.1289	0.00641201
rs609430	G	T	-0.112045	0.0239328	3.34e-06	3798	genus.Howardella.id.2000	21.9065	0.00573782
rs36081916	C	T	-0.18123	0.0402987	4.7e-06	3216	genus.Howardella.id.2000	20.2119	0.00624939
rs12452946	G	A	-0.105833	0.0228941	3.8e-06	3800	genus.Howardella.id.2000	21.3584	0.00559213
rs672217	A	G	0.164146	0.0349993	3.52e-06	3611	genus.Howardella.id.2000	21.9837	0.00605447
rs17529367	G	A	-0.135992	0.0298787	5.62e-06	3612	genus.Howardella.id.2000	20.7045	0.00570262
rs3791893	G	A	0.147035	0.034023	9.5e-06	3795	genus.Howardella.id.2000	18.6668	0.00489727
rs10048062	T	C	-0.147352	0.0336531	8.59e-06	3800	genus.Howardella.id.2000	19.1617	0.00501988
rs2154047	A	C	-0.192557	0.0420093	9.97e-06	3623	genus.Howardella.id.2000	20.9985	0.00576564
rs13128780	C	T	-0.149725	0.0312777	1.75e-06	3999	genus.Hungatella.id.11306	22.9035	0.00569753
rs72759041	T	G	-0.126025	0.0282242	3.86e-06	3910	genus.Hungatella.id.11306	19.9272	0.00507322
rs10044993	A	C	0.139547	0.0316748	8.07e-06	4209	genus.Hungatella.id.11306	19.4002	0.00459025
rs13249325	G	T	-0.100023	0.0225883	9.69e-06	4209	genus.Hungatella.id.11306	19.5984	0.00463693
rs17092615	A	G	0.152235	0.0337867	7.38e-06	4009	genus.Hungatella.id.11306	20.2917	0.00503854
rs10805326	A	G	0.0775151	0.0139665	3.55e-08	12303	genus.Intestinibacter.id.11345	30.7984	0.00249748
rs4327025	A	G	-0.0810346	0.0154397	1.64e-07	12303	genus.Intestinibacter.id.11345	27.5419	0.002234
rs478972	C	T	-0.142681	0.0297116	1.82e-06	10333	genus.Intestinibacter.id.11345	23.0566	0.00222682
rs16938435	C	T	-0.112189	0.0235439	1.8e-06	12303	genus.Intestinibacter.id.11345	22.7023	0.00184217
rs6062862	G	A	0.0924508	0.0204658	6.68e-06	12189	genus.Intestinibacter.id.11345	20.4029	0.00167136
rs118030283	A	G	-0.151829	0.0324471	2.67e-06	8830	genus.Intestinibacter.id.11345	21.8907	0.00247355
rs9313841	T	C	0.0870537	0.0195414	6.29e-06	12300	genus.Intestinibacter.id.11345	19.8423	0.00161086
rs9348442	T	C	0.099082	0.0221625	6.26e-06	12303	genus.Intestinibacter.id.11345	19.9839	0.00162194
rs447950	G	A	0.0628342	0.0136652	5.64e-06	12303	genus.Intestinibacter.id.11345	21.1391	0.00171554
rs62430350	C	T	0.151096	0.0351476	6.84e-06	7650	genus.Intestinibacter.id.11345	18.4756	0.00240992
rs2702387	G	A	0.0608559	0.0132145	4.26e-06	12291	genus.Intestinibacter.id.11345	21.2046	0.00172252
rs2098844	T	C	-0.0575295	0.0128416	6.79e-06	12291	genus.Intestinibacter.id.11345	20.0667	0.00163023
rs11258178	G	A	0.0660742	0.0134139	6.98e-07	11766	genus.Intestinimonas.id.2062	24.2595	0.00205793
rs12226153	G	A	-0.151142	0.0306922	5.12e-07	9023	genus.Intestinimonas.id.2062	24.2449	0.0026804
rs4784055	C	T	-0.175324	0.038599	8.72e-07	3193	genus.Intestinimonas.id.2062	20.6185	0.00641998
rs716604	G	A	0.0818068	0.0165992	8.57e-07	12090	genus.Intestinimonas.id.2062	24.2846	0.00200496
rs62240188	A	G	0.130074	0.0267179	2.2e-06	10252	genus.Intestinimonas.id.2062	23.6968	0.00230655
rs2731794	T	C	0.120632	0.0257529	1.92e-06	11079	genus.Intestinimonas.id.2062	21.9379	0.00197657
rs7170984	C	T	-0.0658116	0.0140767	2.98e-06	12090	genus.Intestinimonas.id.2062	21.8539	0.00180464
rs10262702	C	T	0.0918017	0.0194885	2.06e-06	11766	genus.Intestinimonas.id.2062	22.1857	0.00188234
rs12566247	A	T	0.0637084	0.0135355	2.19e-06	12076	genus.Intestinimonas.id.2062	22.1498	0.00183115
rs1859797	A	G	0.060368	0.0131793	4.12e-06	11766	genus.Intestinimonas.id.2062	20.9777	0.00178004
rs17067892	T	C	0.107194	0.0250013	6.38e-06	11544	genus.Intestinimonas.id.2062	18.3797	0.00158988
rs72982915	T	C	0.183158	0.0402743	4.91e-06	5591	genus.Intestinimonas.id.2062	20.6748	0.00368555
rs994794	C	G	-0.141905	0.0315074	7.31e-06	9250	genus.Intestinimonas.id.2062	20.2804	0.00218815
rs4113676	C	A	-0.218507	0.0490152	7.42e-06	3170	genus.Intestinimonas.id.2062	19.8607	0.00623011
rs9823439	C	T	-0.0581947	0.0131455	9.86e-06	11766	genus.Intestinimonas.id.2062	19.5948	0.00166289
rs62427239	A	C	0.162658	0.0367647	9.41e-06	6385	genus.Intestinimonas.id.2062	19.5683	0.00305632
rs2276760	G	A	-0.0685233	0.0152546	7.84e-06	12081	genus.Intestinimonas.id.2062	20.1746	0.00166744
rs6934519	T	C	0.0692373	0.0151154	8.57e-06	12089	genus.Intestinimonas.id.2062	20.9784	0.00173261
rs1000888	G	C	-0.0585038	0.013219	9.71e-06	12090	genus.Intestinimonas.id.2062	19.5838	0.00161749
rs6081571	C	T	-0.0565071	0.010934	2.76e-07	17841	genus.Lachnoclostridium.id.11308	26.7054	0.00149479
rs62285313	G	A	0.0864203	0.0181565	1.58e-06	16991	genus.Lachnoclostridium.id.11308	22.6524	0.00133158
rs78068103	G	A	0.0886199	0.0194248	3.67e-06	17477	genus.Lachnoclostridium.id.11308	20.8113	0.0011895
rs615997	C	T	0.0511752	0.0106491	2.03e-06	17911	genus.Lachnoclostridium.id.11308	23.0913	0.00128771
rs61915982	C	T	0.0809711	0.0173571	3.18e-06	16773	genus.Lachnoclostridium.id.11308	21.7598	0.00129578
rs789029	T	C	-0.0641289	0.0137974	3.75e-06	17922	genus.Lachnoclostridium.id.11308	21.6005	0.00120393
rs12566975	C	T	-0.0468097	0.0105787	9.57e-06	17921	genus.Lachnoclostridium.id.11308	19.5776	0.00109137
rs1529367	C	A	-0.0516967	0.0113601	5.43e-06	17922	genus.Lachnoclostridium.id.11308	20.7067	0.00115417
rs1031599	T	G	-0.078627	0.0175644	6.31e-06	17398	genus.Lachnoclostridium.id.11308	20.0367	0.00115047
rs2385421	G	A	0.0746186	0.0180734	7.14e-06	17903	genus.Lachnoclostridium.id.11308	17.0438	0.000951206
rs73232901	C	A	-0.0862444	0.0192635	7.13e-06	17920	genus.Lachnoclostridium.id.11308	20.042	0.00111729
rs1528479	A	G	-0.0497798	0.0111919	9.64e-06	17477	genus.Lachnoclostridium.id.11308	19.781	0.00113068
rs1997204	C	T	-0.108075	0.0242022	5.97e-06	14138	genus.Lachnoclostridium.id.11308	19.9378	0.00140844
rs62028349	C	G	0.0469989	0.0105971	9.17e-06	17922	genus.Lachnoclostridium.id.11308	19.6677	0.00109633
rs13157098	G	A	-0.0768058	0.0155312	5.99e-07	15947	genus.Lachnospira.id.2004	24.4525	0.00153121
rs4923324	A	G	-0.0617321	0.0133387	2.44e-06	16490	genus.Lachnospira.id.2004	21.4163	0.00129722
rs56791201	C	T	0.051823	0.0110697	2.93e-06	16486	genus.Lachnospira.id.2004	21.9141	0.00132765
rs4686798	C	T	0.0531826	0.0113747	2.74e-06	16497	genus.Lachnospira.id.2004	21.8576	0.00132335
rs159484	A	G	0.0794668	0.0176999	6.68e-06	16487	genus.Lachnospira.id.2004	20.1548	0.00122112
rs2520509	G	A	0.0519063	0.011578	7.42e-06	16500	genus.Lachnospira.id.2004	20.0966	0.00121664
rs7249113	A	G	0.0679483	0.0133496	3.72e-07	13534	genus.LachnospiraceaeFCS020group.id.11314	25.9034	0.00191058
rs12078956	G	C	0.106101	0.0222904	2.15e-06	13101	genus.LachnospiraceaeFCS020group.id.11314	22.6535	0.00172642
rs369444	G	C	0.125481	0.0259008	3.15e-06	12465	genus.LachnospiraceaeFCS020group.id.11314	23.4673	0.00187942
rs72793667	G	A	-0.116881	0.0246589	1.63e-06	12396	genus.LachnospiraceaeFCS020group.id.11314	22.463	0.00180913
rs1363769	C	T	-0.200628	0.0449372	1.58e-06	3555	genus.LachnospiraceaeFCS020group.id.11314	19.9218	0.00557577
rs10093861	A	G	-0.0568869	0.0121152	3.06e-06	13772	genus.LachnospiraceaeFCS020group.id.11314	22.0445	0.00159835
rs9788306	T	C	-0.062804	0.0130744	1.39e-06	13772	genus.LachnospiraceaeFCS020group.id.11314	23.071	0.00167265
rs113859143	C	G	-0.108906	0.0242055	2.55e-06	13238	genus.LachnospiraceaeFCS020group.id.11314	20.2401	0.00152684
rs9919338	C	G	-0.0553339	0.0120621	4.91e-06	13768	genus.LachnospiraceaeFCS020group.id.11314	21.0413	0.00152616
rs35035870	C	T	-0.190615	0.0414403	2.62e-06	5642	genus.LachnospiraceaeFCS020group.id.11314	21.1503	0.00373604
rs2862811	C	T	0.0564927	0.0121736	3.92e-06	13772	genus.LachnospiraceaeFCS020group.id.11314	21.532	0.00156125
rs1254846	A	G	0.105963	0.0232501	5.6e-06	13172	genus.LachnospiraceaeFCS020group.id.11314	20.7677	0.00157441
rs4452603	G	T	0.0604208	0.0135965	8.98e-06	13487	genus.LachnospiraceaeFCS020group.id.11314	19.745	0.00146208
rs2322265	T	C	-0.0666305	0.0141577	5.21e-06	13772	genus.LachnospiraceaeFCS020group.id.11314	22.1463	0.00160572
rs3999074	T	G	-0.0550587	0.0121847	6.55e-06	13772	genus.LachnospiraceaeFCS020group.id.11314	20.4155	0.00148041
rs9308097	G	A	0.055381	0.0123659	7.47e-06	13542	genus.LachnospiraceaeFCS020group.id.11314	20.0541	0.00147891
rs6116753	A	G	0.0994748	0.0209139	2.92e-06	6278	genus.LachnospiraceaeNC2004group.id.11316	22.616	0.00359064
rs3756315	G	A	-0.0883469	0.0188397	3.33e-06	6328	genus.LachnospiraceaeNC2004group.id.11316	21.9836	0.00346308
rs12127733	A	G	0.115182	0.0246006	3.11e-06	6226	genus.LachnospiraceaeNC2004group.id.11316	21.9146	0.00350863
rs17067076	A	G	-0.154631	0.0352194	5.61e-06	4449	genus.LachnospiraceaeNC2004group.id.11316	19.268	0.00431412
rs1331592	G	C	0.0948806	0.0208369	5.34e-06	6328	genus.LachnospiraceaeNC2004group.id.11316	20.7278	0.0032659
rs1928659	C	T	0.102522	0.0226445	6.17e-06	5516	genus.LachnospiraceaeNC2004group.id.11316	20.4904	0.00370231
rs1929743	C	T	0.0837206	0.0190318	9.06e-06	6330	genus.LachnospiraceaeNC2004group.id.11316	19.3449	0.00304771
rs12863463	A	G	-0.156365	0.0345372	6.04e-06	5516	genus.LachnospiraceaeNC2004group.id.11316	20.4903	0.00370229
rs117467633	C	T	-0.169687	0.0383169	9.13e-06	5077	genus.LachnospiraceaeNC2004group.id.11316	19.6042	0.00384803
rs12208226	A	C	-0.154739	0.0340372	9.75e-06	5620	genus.LachnospiraceaeNC2004group.id.11316	20.6603	0.00366405
rs9932954	G	A	-0.0561864	0.0115984	1.25e-06	15222	genus.LachnospiraceaeND3007group.id.11317	23.4643	0.0015393
rs13110238	G	C	-0.0636978	0.0142041	4.48e-06	15019	genus.LachnospiraceaeND3007group.id.11317	20.1077	0.0013372
rs72776675	C	T	-0.0647067	0.014797	8.72e-06	15302	genus.LachnospiraceaeND3007group.id.11317	19.1203	0.00124813
rs2861203	A	G	0.0572304	0.0127279	7.37e-06	15305	genus.LachnospiraceaeND3007group.id.11317	20.2155	0.00131927
rs10767692	G	A	0.0558183	0.0115908	1.72e-06	16764	genus.LachnospiraceaeNK4A136group.id.11319	23.1884	0.00138148
rs954878	G	A	-0.0520656	0.0109082	1.78e-06	17227	genus.LachnospiraceaeNK4A136group.id.11319	22.7795	0.00132072
rs7616165	T	G	-0.230542	0.0483465	2.77e-06	4094	genus.LachnospiraceaeNK4A136group.id.11319	22.7279	0.00552354
rs76193507	G	A	-0.22973	0.0499776	2.93e-06	3578	genus.LachnospiraceaeNK4A136group.id.11319	21.1175	0.00587068
rs11263806	G	A	-0.0524615	0.0116758	5.07e-06	17236	genus.LachnospiraceaeNK4A136group.id.11319	20.1864	0.00116994
rs73044693	G	A	-0.10758	0.0229884	3.57e-06	12773	genus.LachnospiraceaeNK4A136group.id.11319	21.8965	0.00171162
rs160061	G	A	0.0513831	0.0108094	2.12e-06	17234	genus.LachnospiraceaeNK4A136group.id.11319	22.5936	0.00130943
rs68104925	C	T	-0.0549104	0.0115385	2.37e-06	17227	genus.LachnospiraceaeNK4A136group.id.11319	22.6443	0.00131289
rs12611395	G	A	-0.0902532	0.0199652	5.83e-06	16486	genus.LachnospiraceaeNK4A136group.id.11319	20.4326	0.00123801
rs2880566	C	T	0.0599578	0.0134693	5.61e-06	17232	genus.LachnospiraceaeNK4A136group.id.11319	19.8132	0.0011486
rs28540839	C	A	0.0508285	0.0110591	9.34e-06	16764	genus.LachnospiraceaeNK4A136group.id.11319	21.1214	0.00125849
rs59805249	C	T	0.0936162	0.0207982	9.45e-06	15195	genus.LachnospiraceaeNK4A136group.id.11319	20.2578	0.00133159
rs10952110	T	G	0.0487709	0.0109614	9.08e-06	16764	genus.LachnospiraceaeNK4A136group.id.11319	19.794	0.00117949
rs4955932	C	T	-0.0492283	0.0109388	7.05e-06	17236	genus.LachnospiraceaeNK4A136group.id.11319	20.2508	0.00117367
rs437876	C	T	0.0784637	0.0144768	7.17e-08	10150	genus.LachnospiraceaeUCG001.id.11321	29.3703	0.00288584
rs985416	T	C	0.0970258	0.0181807	1.46e-07	9917	genus.LachnospiraceaeUCG001.id.11321	28.4752	0.0028637
rs2050911	A	G	0.0751466	0.0153934	1.11e-06	10148	genus.LachnospiraceaeUCG001.id.11321	23.8266	0.00234287
rs10815577	G	C	-0.0683706	0.0143691	1.72e-06	10149	genus.LachnospiraceaeUCG001.id.11321	22.6359	0.00222583
rs573933	C	T	-0.107898	0.0232346	3.11e-06	10150	genus.LachnospiraceaeUCG001.id.11321	21.5612	0.00212017
rs78848836	G	A	-0.118868	0.0259753	3.38e-06	9506	genus.LachnospiraceaeUCG001.id.11321	20.9371	0.00219814
rs9403580	T	C	0.107801	0.0229777	3.47e-06	10095	genus.LachnospiraceaeUCG001.id.11321	22.006	0.00217558
rs7213933	A	T	-0.0816269	0.01838	9.02e-06	9961	genus.LachnospiraceaeUCG001.id.11321	19.7191	0.00197612
rs8104225	G	A	0.0892098	0.0197665	8.04e-06	9908	genus.LachnospiraceaeUCG001.id.11321	20.3647	0.00205158
rs74034332	A	G	0.168045	0.0382637	3.33e-06	6004	genus.LachnospiraceaeUCG001.id.11321	19.2813	0.00320218
rs62496417	G	T	-0.0748504	0.0165681	5.88e-06	10150	genus.LachnospiraceaeUCG001.id.11321	20.4061	0.00200681
rs2371284	C	T	-0.0761893	0.0170127	7.56e-06	9961	genus.LachnospiraceaeUCG001.id.11321	20.0519	0.0020094
rs12131224	T	C	0.117095	0.02591	7.4e-06	9676	genus.LachnospiraceaeUCG001.id.11321	20.42	0.00210637
rs4981345	C	T	-0.0681973	0.0149831	6.09e-06	9961	genus.LachnospiraceaeUCG001.id.11321	20.7129	0.0020755
rs79476906	A	T	-0.087088	0.0197008	8.27e-06	9917	genus.LachnospiraceaeUCG001.id.11321	19.5371	0.00196658
rs7341608	C	T	-0.0784757	0.0177648	9.48e-06	9917	genus.LachnospiraceaeUCG001.id.11321	19.5103	0.00196389
rs12747809	A	G	-0.062197	0.0125685	8.65e-07	14464	genus.LachnospiraceaeUCG004.id.11324	24.4858	0.00169025
rs2882478	A	G	-0.0577091	0.0118338	1.21e-06	14466	genus.LachnospiraceaeUCG004.id.11324	23.7781	0.00164125
rs12673420	A	G	0.0554351	0.0118375	2.98e-06	14463	genus.LachnospiraceaeUCG004.id.11324	21.9274	0.00151402
rs2726805	G	A	0.0548397	0.0120844	6.3e-06	14466	genus.LachnospiraceaeUCG004.id.11324	20.591	0.00142158
rs2444826	T	C	-0.0541118	0.0118188	5.04e-06	14463	genus.LachnospiraceaeUCG004.id.11324	20.9593	0.00144727
rs11128180	G	A	0.0648288	0.0140126	4.52e-06	14466	genus.LachnospiraceaeUCG004.id.11324	21.4011	0.00147743
rs2899901	A	G	0.0563211	0.0121886	4.38e-06	14451	genus.LachnospiraceaeUCG004.id.11324	21.3489	0.00147535
rs233486	G	A	-0.0799088	0.017766	6.28e-06	13710	genus.LachnospiraceaeUCG004.id.11324	20.2277	0.00147344
rs35182105	G	A	-0.109724	0.024221	4.87e-06	13170	genus.LachnospiraceaeUCG004.id.11324	20.519	0.00155582
rs12072562	C	T	0.133104	0.0303566	7.07e-06	9176	genus.LachnospiraceaeUCG004.id.11324	19.2212	0.0020908
rs7629954	G	A	0.108441	0.023825	5.77e-06	12568	genus.LachnospiraceaeUCG004.id.11324	20.7134	0.00164566
rs10793103	T	C	0.0974344	0.0181279	9.35e-08	7014	genus.LachnospiraceaeUCG008.id.11328	28.8805	0.00410183
rs9873555	C	G	-0.121162	0.0233467	2.41e-07	6577	genus.LachnospiraceaeUCG008.id.11328	26.9245	0.00407827
rs13024781	C	T	-0.0798769	0.0168846	2.29e-06	7016	genus.LachnospiraceaeUCG008.id.11328	22.3738	0.00317973
rs10741777	C	T	-0.0973842	0.0194791	7.69e-07	7014	genus.LachnospiraceaeUCG008.id.11328	24.987	0.00355081
rs955844	C	A	0.112064	0.0228369	1.81e-06	6863	genus.LachnospiraceaeUCG008.id.11328	24.0731	0.00349641
rs67078837	C	T	-0.0845848	0.0170693	7.68e-07	7016	genus.LachnospiraceaeUCG008.id.11328	24.5489	0.00348777
rs62277846	T	C	0.102292	0.0212319	1.59e-06	7016	genus.LachnospiraceaeUCG008.id.11328	23.2052	0.00329751
rs10801803	A	G	-0.117029	0.0243085	1.4e-06	7017	genus.LachnospiraceaeUCG008.id.11328	23.1712	0.00329222
rs61944774	G	A	0.179838	0.0393797	6.34e-06	6000	genus.LachnospiraceaeUCG008.id.11328	20.8484	0.00346385
rs75356640	A	G	0.136523	0.0303128	9.83e-06	6423	genus.LachnospiraceaeUCG008.id.11328	20.2781	0.00314814
rs57254474	A	G	0.0886511	0.0199045	6.92e-06	7017	genus.LachnospiraceaeUCG008.id.11328	19.8309	0.00281896
rs998759	C	A	-0.110287	0.0235901	3.01e-06	6950	genus.LachnospiraceaeUCG008.id.11328	21.8506	0.00313502
rs11192447	G	A	0.126592	0.024345	4.69e-07	12695	genus.LachnospiraceaeUCG010.id.11330	27.0349	0.00212538
rs9981767	C	A	0.0655062	0.0131994	9.96e-07	12816	genus.LachnospiraceaeUCG010.id.11330	24.6256	0.00191809
rs74315802	T	G	0.0867262	0.0183477	3.19e-06	12715	genus.LachnospiraceaeUCG010.id.11330	22.3393	0.00175412
rs12346653	T	C	0.0657686	0.0139569	2.7e-06	12816	genus.LachnospiraceaeUCG010.id.11330	22.2019	0.00172963
rs10414815	C	T	0.10453	0.0230253	4.24e-06	11564	genus.LachnospiraceaeUCG010.id.11330	20.606	0.00177905
rs72761829	T	A	0.111884	0.0238893	2.58e-06	11488	genus.LachnospiraceaeUCG010.id.11330	21.9306	0.0019057
rs72894957	A	G	0.222263	0.0486425	5.68e-06	4316	genus.LachnospiraceaeUCG010.id.11330	20.869	0.00481421
rs336138	T	G	0.0779543	0.0171865	7.48e-06	13236	genus.LachnospiraceaeUCG010.id.11330	20.5701	0.00155193
rs4576377	C	A	-0.0572001	0.0127043	7.63e-06	13225	genus.LachnospiraceaeUCG010.id.11330	20.2687	0.00153049
rs2833528	T	C	-0.0562148	0.0127763	9.92e-06	13233	genus.LachnospiraceaeUCG010.id.11330	19.3564	0.00146082
rs2153460	T	A	-0.0684038	0.0156562	9.17e-06	13236	genus.LachnospiraceaeUCG010.id.11330	19.0864	0.00144015
rs17730011	A	G	-0.0702357	0.015706	7.85e-06	13226	genus.LachnospiraceaeUCG010.id.11330	19.9949	0.00150973
rs921925	C	A	0.0985077	0.0203229	9.72e-07	6952	genus.Lactobacillus.id.1837	23.4879	0.00336817
rs16861661	A	G	-0.183147	0.038148	1.28e-06	5325	genus.Lactobacillus.id.1837	23.0405	0.00430983
rs768253	G	T	-0.079195	0.0171791	4.25e-06	6958	genus.Lactobacillus.id.1837	21.2456	0.00304499
rs11674854	T	C	-0.0852686	0.0176504	1.59e-06	6655	genus.Lactobacillus.id.1837	23.3314	0.00349464
rs328312	A	T	0.0815092	0.0169441	1.41e-06	6950	genus.Lactobacillus.id.1837	23.134	0.00331854
rs6092149	T	A	-0.0801344	0.017149	3.29e-06	6906	genus.Lactobacillus.id.1837	21.8292	0.00315185
rs75127669	A	C	0.139784	0.0310414	6.83e-06	6840	genus.Lactobacillus.id.1837	20.2724	0.00295591
rs77478751	G	A	-0.219886	0.0475759	7.33e-06	3669	genus.Lactobacillus.id.1837	21.3493	0.0057883
rs62314653	A	C	0.187692	0.0394585	2.24e-06	5944	genus.Lactobacillus.id.1837	22.6185	0.00379212
rs7399658	A	G	-0.107134	0.0221883	3.12e-06	6613	genus.Lactobacillus.id.1837	23.3063	0.003513
rs12693845	T	C	-0.0805447	0.0177429	8.96e-06	6958	genus.Lactobacillus.id.1837	20.6016	0.00295296
rs34757988	C	G	0.122294	0.0228976	8.95e-08	4055	genus.Lactococcus.id.1851	28.5112	0.00698545
rs757872	C	G	0.140799	0.027582	4.37e-07	3792	genus.Lactococcus.id.1851	26.0447	0.00682506
rs123059	C	T	-0.13671	0.0274694	1.27e-06	3760	genus.Lactococcus.id.1851	24.7555	0.00654429
rs10417872	G	T	0.118306	0.024522	1.29e-06	4056	genus.Lactococcus.id.1851	23.2641	0.00570582
rs6674304	T	C	0.200758	0.0442121	6.18e-06	3869	genus.Lactococcus.id.1851	20.608	0.00530096
rs7992246	C	T	0.104232	0.0230786	4.45e-06	4057	genus.Lactococcus.id.1851	20.3877	0.00500264
rs55910161	T	C	0.146426	0.0307367	2.36e-06	3836	genus.Lactococcus.id.1851	22.6827	0.00588141
rs2384050	A	G	0.103501	0.0231165	9.87e-06	4054	genus.Lactococcus.id.1851	20.037	0.00492063
rs12621813	A	G	0.108423	0.0239978	6.61e-06	4057	genus.Lactococcus.id.1851	20.4025	0.00500624
rs2293361	T	C	-0.199221	0.0430969	1.4e-06	3787	genus.Lactococcus.id.1851	21.3574	0.00561099
rs17168302	A	G	0.191857	0.0424761	6.29e-06	4023	genus.Lactococcus.id.1851	20.3915	0.00504565
rs61884471	A	G	0.124426	0.0248431	1.01e-06	11559	genus.Marvinbryantia.id.2005	25.0806	0.00216546
rs2724813	G	A	-0.0840769	0.0167551	6.28e-07	11610	genus.Marvinbryantia.id.2005	25.1759	0.00216415
rs1187983	T	C	-0.0935456	0.0193174	2.02e-06	11896	genus.Marvinbryantia.id.2005	23.4463	0.00196739
rs2842896	T	C	-0.0649396	0.0131146	7.25e-07	11709	genus.Marvinbryantia.id.2005	24.515	0.00208967
rs11645029	C	G	-0.060618	0.0131551	4.15e-06	11709	genus.Marvinbryantia.id.2005	21.2295	0.00181012
rs12963345	C	G	-0.059681	0.0132289	6.6e-06	11709	genus.Marvinbryantia.id.2005	20.3495	0.00173522
rs2863363	G	A	0.0634861	0.0136323	3.11e-06	11950	genus.Marvinbryantia.id.2005	21.6844	0.00181161
rs72948274	C	A	-0.126354	0.0272212	3.26e-06	11561	genus.Marvinbryantia.id.2005	21.5421	0.0018602
rs146541147	A	G	0.118845	0.0268423	6.86e-06	10778	genus.Marvinbryantia.id.2005	19.5995	0.00181551
rs11620597	C	T	0.119479	0.0271688	7.8e-06	11031	genus.Marvinbryantia.id.2005	19.336	0.00175013
rs8006832	T	G	-0.0952415	0.0216699	6.58e-06	11412	genus.Marvinbryantia.id.2005	19.3136	0.00168983
rs3125832	C	A	0.0679323	0.015012	5.03e-06	11709	genus.Marvinbryantia.id.2005	20.4739	0.00174581
rs76029318	C	T	0.222849	0.0454319	1.08e-06	3387	genus.Methanobrevibacter.id.123	24.0459	0.00705357
rs10202904	G	T	-0.112811	0.0239106	3.09e-06	3583	genus.Methanobrevibacter.id.123	22.2474	0.00617426
rs894996	A	C	0.214213	0.0456045	3.82e-06	3479	genus.Methanobrevibacter.id.123	22.0509	0.00630195
rs1334944	C	T	0.115197	0.0255492	7.61e-06	3586	genus.Methanobrevibacter.id.123	20.318	0.00563712
rs6776814	C	T	-0.188956	0.0419905	8.05e-06	3283	genus.Methanobrevibacter.id.123	20.2374	0.00613025
rs3912664	G	T	0.111984	0.0254373	8.68e-06	3586	genus.Methanobrevibacter.id.123	19.3701	0.00537554
rs4779844	C	G	0.109639	0.0247979	9.28e-06	3585	genus.Methanobrevibacter.id.123	19.5369	0.0054231
rs4802933	G	A	-0.135628	0.0308139	9.74e-06	3586	genus.Methanobrevibacter.id.123	19.3627	0.00537352
rs503751	G	C	0.0618294	0.0118887	2.08e-07	14218	genus.Odoribacter.id.952	27.0435	0.00189872
rs77779484	A	G	-0.133489	0.0268526	6.56e-07	11935	genus.Odoribacter.id.952	24.7086	0.00206633
rs10423795	T	C	0.0550695	0.0121164	6.58e-06	14135	genus.Odoribacter.id.952	20.6544	0.0014593
rs6856150	A	G	0.0881922	0.0194146	6.06e-06	14597	genus.Odoribacter.id.952	20.6321	0.00141164
rs10093869	G	A	-0.0577795	0.0125389	3.67e-06	14218	genus.Odoribacter.id.952	21.2308	0.00149121
rs74553962	G	T	0.121449	0.0264106	9.49e-06	11803	genus.Odoribacter.id.952	21.1426	0.00178839
rs28417404	G	A	-0.0726896	0.0161372	3.68e-06	14698	genus.Odoribacter.id.952	20.2876	0.00137858
rs16918425	T	A	0.0999781	0.0223785	8.85e-06	13689	genus.Odoribacter.id.952	19.9566	0.00145595
rs1035588	G	A	-0.108148	0.0236848	4.86e-06	3739	genus.Olsenella.id.822	20.8386	0.00554536
rs35225860	G	A	-0.223604	0.0482391	3.87e-06	3630	genus.Olsenella.id.822	21.4743	0.00588422
rs72691585	A	C	-0.249079	0.0520814	2.95e-06	3078	genus.Olsenella.id.822	22.8573	0.00737606
rs9460691	A	C	0.119966	0.0268645	7.28e-06	3739	genus.Olsenella.id.822	19.9308	0.00530508
rs17148768	A	G	0.140434	0.0295602	2.2e-06	3648	genus.Olsenella.id.822	22.5576	0.00614891
rs61090148	G	A	-0.104783	0.0231343	6.44e-06	3739	genus.Olsenella.id.822	20.5039	0.00545678
rs7540303	T	C	0.108044	0.023638	5.32e-06	3739	genus.Olsenella.id.822	20.8808	0.00555654
rs2759329	A	G	-0.111131	0.0237218	3.43e-06	3739	genus.Olsenella.id.822	21.9353	0.00583552
rs6046522	T	C	0.122938	0.0269928	4.48e-06	3705	genus.Olsenella.id.822	20.7322	0.00556758
rs234108	G	A	0.0749553	0.0152632	9.16e-07	8694	genus.Oscillibacter.id.2063	24.1109	0.00276624
rs36095275	T	C	-0.0752368	0.0156861	1.4e-06	8694	genus.Oscillibacter.id.2063	23.0001	0.00263914
rs11627628	C	T	0.143961	0.0290223	1.01e-06	8486	genus.Oscillibacter.id.2063	24.5992	0.0028911
rs9501180	C	T	-0.0740982	0.0151082	1.13e-06	8930	genus.Oscillibacter.id.2063	24.0489	0.00268641
rs133832	C	A	-0.0795527	0.0162411	1.15e-06	8926	genus.Oscillibacter.id.2063	23.9874	0.00268076
rs12649930	G	T	0.121589	0.0259612	4.09e-06	8794	genus.Oscillibacter.id.2063	21.93	0.00248811
rs75453768	T	G	0.12212	0.0268629	5.35e-06	8256	genus.Oscillibacter.id.2063	20.6615	0.00249696
rs16866406	G	A	0.0988765	0.0208795	3.08e-06	8930	genus.Oscillibacter.id.2063	22.4206	0.00250498
rs761240	G	T	-0.17664	0.0388812	2.04e-06	5185	genus.Oscillibacter.id.2063	20.6314	0.00396481
rs61883564	G	A	-0.101351	0.0221016	3.39e-06	8930	genus.Oscillibacter.id.2063	21.024	0.00234931
rs9650608	A	G	0.0707626	0.0152757	3.81e-06	8694	genus.Oscillibacter.id.2063	21.4539	0.00246216
rs16934185	G	A	-0.129568	0.028157	4.38e-06	8492	genus.Oscillibacter.id.2063	21.1698	0.0024873
rs12417956	G	C	0.0785431	0.0174075	6.03e-06	8928	genus.Oscillibacter.id.2063	20.3539	0.00227511
rs6901560	G	C	0.0855032	0.018693	6.21e-06	8525	genus.Oscillibacter.id.2063	20.9172	0.0024482
rs62206502	A	C	-0.0681423	0.0151349	6.6e-06	8883	genus.Oscillibacter.id.2063	20.2664	0.0022768
rs137917150	A	T	-0.174992	0.0388394	4.62e-06	5733	genus.Oscillibacter.id.2063	20.2927	0.00352838
rs73205330	T	A	-0.0815888	0.0180393	6.29e-06	8528	genus.Oscillibacter.id.2063	20.4513	0.00239296
rs12206468	A	G	-0.133016	0.0269733	1.04e-06	9554	genus.Oscillospira.id.2064	24.3134	0.00253891
rs73038677	A	T	-0.08321	0.0168666	1.09e-06	10195	genus.Oscillospira.id.2064	24.334	0.00238164
rs1954532	C	T	-0.0826246	0.0175252	2.27e-06	9841	genus.Oscillospira.id.2064	22.2232	0.00225359
rs28889936	C	A	0.114051	0.0252838	3.37e-06	9758	genus.Oscillospira.id.2064	20.3433	0.00208087
rs751183	C	T	-0.0774322	0.0172216	6.85e-06	9841	genus.Oscillospira.id.2064	20.2121	0.00205007
rs8076323	G	A	0.0715392	0.0156539	5.61e-06	10193	genus.Oscillospira.id.2064	20.8814	0.00204481
rs72866977	C	A	-0.130569	0.0281674	5.63e-06	9098	genus.Oscillospira.id.2064	21.4828	0.00235622
rs62422654	T	C	0.0898456	0.0198088	6.47e-06	9769	genus.Oscillospira.id.2064	20.5678	0.00210142
rs12924124	C	T	0.135167	0.0306736	9.52e-06	8200	genus.Oscillospira.id.2064	19.4135	0.00236248
rs736744	T	C	0.117882	0.0211262	2.57e-08	4655	genus.Oxalobacter.id.2978	31.1218	0.0066441
rs7644098	G	C	0.126671	0.0242112	1.69e-07	4655	genus.Oxalobacter.id.2978	27.3612	0.00584597
rs36057338	T	G	0.207847	0.0421439	8.8e-07	4244	genus.Oxalobacter.id.2978	24.3116	0.0056985
rs6071435	A	T	-0.105512	0.021489	1.07e-06	4635	genus.Oxalobacter.id.2978	24.0984	0.00517455
rs12002250	C	A	0.217122	0.0466317	1.42e-06	4297	genus.Oxalobacter.id.2978	21.6693	0.0050199
rs1569853	C	T	-0.138078	0.0296981	3.65e-06	4492	genus.Oxalobacter.id.2978	21.607	0.0047892
rs11108500	G	A	-0.199099	0.0427327	3.74e-06	4303	genus.Oxalobacter.id.2978	21.6979	0.00501952
rs10464997	A	G	0.137691	0.0294804	3.3e-06	4650	genus.Oxalobacter.id.2978	21.8051	0.00466939
rs111966731	C	T	0.213114	0.047162	7.3e-06	3931	genus.Oxalobacter.id.2978	20.4089	0.00516759
rs6993398	A	G	0.127217	0.0278855	7.13e-06	4656	genus.Oxalobacter.id.2978	20.8041	0.00445026
rs3862635	T	C	-0.172142	0.0394026	9.19e-06	4469	genus.Oxalobacter.id.2978	19.0778	0.00425268
rs60884758	T	C	-0.0702667	0.0142249	5.71e-07	17293	genus.Parabacteroides.id.954	24.3978	0.00140902
rs3860755	C	G	0.0558784	0.0116625	1.71e-06	17294	genus.Parabacteroides.id.954	22.954	0.00132567
rs4236095	A	G	0.0761961	0.0157042	1.93e-06	16383	genus.Parabacteroides.id.954	23.5387	0.00143489
rs115602804	A	G	0.10308	0.0222736	1.93e-06	16394	genus.Parabacteroides.id.954	21.4149	0.00130472
rs114567323	C	T	0.186478	0.0405199	5.65e-06	5859	genus.Parabacteroides.id.954	21.1723	0.00360185
rs7298818	T	C	0.0888832	0.0200902	8.54e-06	16510	genus.Parabacteroides.id.954	19.5712	0.00118416
rs6657302	C	T	-0.10452	0.0225521	9.76e-06	16552	genus.Parabacteroides.id.954	21.4768	0.00129601
rs11965579	C	G	0.162824	0.0381863	8.87e-06	3890	genus.Parabacteroides.id.954	18.1718	0.00465207
rs17141986	C	G	0.0500303	0.0111459	7.27e-06	16825	genus.Parabacteroides.id.954	20.1457	0.00119608
rs72893646	T	A	-0.0715594	0.0156668	8.83e-06	16508	genus.Parabacteroides.id.954	20.8604	0.00126221
rs2081023	G	A	-0.122561	0.0236507	2.64e-07	7178	genus.Paraprevotella.id.962	26.8468	0.00372725
rs9602779	C	A	-0.106692	0.0220264	6.93e-07	7177	genus.Paraprevotella.id.962	23.4561	0.00325849
rs140997932	C	T	-0.162376	0.0354178	2.11e-06	6187	genus.Paraprevotella.id.962	21.0115	0.00338567
rs11653132	G	T	-0.0815115	0.0170691	2.71e-06	7176	genus.Paraprevotella.id.962	22.798	0.00316779
rs145020347	G	A	-0.12465	0.0262323	4.03e-06	6859	genus.Paraprevotella.id.962	22.5727	0.00328112
rs4767113	T	C	0.0882466	0.018382	2.14e-06	6900	genus.Paraprevotella.id.962	23.0402	0.00332901
rs3008582	C	T	0.10572	0.0227246	4.36e-06	7175	genus.Paraprevotella.id.962	21.6373	0.00300742
rs4756632	T	G	-0.138905	0.0289897	3.82e-06	7179	genus.Paraprevotella.id.962	22.9525	0.00318787
rs3801748	A	G	0.0779721	0.0171691	5.2e-06	7179	genus.Paraprevotella.id.962	20.6187	0.00286465
rs7240324	G	T	-0.10229	0.0226948	5.96e-06	6900	genus.Paraprevotella.id.962	20.3091	0.00293556
rs17109926	G	A	-0.0988335	0.0216172	6.75e-06	7179	genus.Paraprevotella.id.962	20.8973	0.00290325
rs17785622	G	A	0.248065	0.0524304	1.93e-06	3288	genus.Paraprevotella.id.962	22.3718	0.00676219
rs7572229	A	G	0.066273	0.0132736	6.32e-07	11383	genus.Parasutterella.id.2892	24.9242	0.00218519
rs6828768	T	C	0.0636852	0.0132645	1.78e-06	11386	genus.Parasutterella.id.2892	23.0472	0.00202043
rs10899911	G	A	-0.0717102	0.0148151	1.15e-06	11386	genus.Parasutterella.id.2892	23.4247	0.00205346
rs7303158	T	C	0.0646859	0.0134256	1.33e-06	11386	genus.Parasutterella.id.2892	23.2101	0.00203468
rs78383039	C	T	-0.146315	0.0297119	1.57e-06	9174	genus.Parasutterella.id.2892	24.2448	0.00263638
rs61021642	A	G	-0.0654699	0.014118	3.46e-06	11386	genus.Parasutterella.id.2892	21.5011	0.00188515
rs35055552	C	T	0.109554	0.0235433	3.35e-06	9970	genus.Parasutterella.id.2892	21.649	0.00216714
rs2090816	C	A	0.0840967	0.0177315	2.9e-06	11385	genus.Parasutterella.id.2892	22.4901	0.00197187
rs1403396	T	A	-0.0756729	0.0159035	2.76e-06	11378	genus.Parasutterella.id.2892	22.6371	0.00198595
rs55877868	C	A	-0.104458	0.0228089	2.87e-06	10588	genus.Parasutterella.id.2892	20.9696	0.00197696
rs62005974	C	T	0.0616983	0.0133018	3.75e-06	11383	genus.Parasutterella.id.2892	21.5104	0.00188646
rs823424	A	G	-0.0713448	0.0156958	4.95e-06	11386	genus.Parasutterella.id.2892	20.6576	0.00181133
rs7311004	C	T	-0.0617522	0.0136438	5.92e-06	11384	genus.Parasutterella.id.2892	20.4812	0.00179621
rs62273900	G	C	0.228195	0.0500805	6.08e-06	3691	genus.Parasutterella.id.2892	20.7511	0.00559367
rs6809952	A	G	-0.0684957	0.0150892	8.13e-06	11077	genus.Parasutterella.id.2892	20.6024	0.00185681
rs11715853	A	G	-0.0662952	0.0146114	6.23e-06	11386	genus.Parasutterella.id.2892	20.5828	0.00180478
rs75754569	G	C	0.181434	0.0319429	1.1e-08	5481	genus.Peptococcus.id.2037	32.2501	0.00585169
rs77681628	T	C	0.200307	0.0387328	2.69e-07	4842	genus.Peptococcus.id.2037	26.7336	0.00549312
rs10031059	C	T	-0.121167	0.0225844	1.24e-07	5526	genus.Peptococcus.id.2037	28.7734	0.0051818
rs62424012	A	G	0.137164	0.0292136	1.15e-06	5656	genus.Peptococcus.id.2037	22.0372	0.0038825
rs413827	A	G	0.110229	0.0237523	3.3e-06	5482	genus.Peptococcus.id.2037	21.529	0.00391328
rs2054133	A	G	0.0895433	0.0188332	2.14e-06	5657	genus.Peptococcus.id.2037	22.5978	0.00398017
rs11001941	A	G	-0.195611	0.0392217	1.33e-06	5607	genus.Peptococcus.id.2037	24.8645	0.00441654
rs7033353	G	T	0.090152	0.018995	2.22e-06	5657	genus.Peptococcus.id.2037	22.5174	0.00396606
rs34282744	C	G	0.191797	0.0399832	1.84e-06	5257	genus.Peptococcus.id.2037	23.0019	0.00435807
rs72850165	C	T	-0.134304	0.0300423	5.74e-06	5627	genus.Peptococcus.id.2037	19.9782	0.00353911
rs11030569	T	A	-0.17402	0.0374133	3.13e-06	5329	genus.Peptococcus.id.2037	21.6263	0.00404335
rs7766680	C	G	0.0976832	0.0214155	3.51e-06	5655	genus.Peptococcus.id.2037	20.7984	0.00366569
rs74592222	A	G	0.137957	0.0302965	8.55e-06	5329	genus.Peptococcus.id.2037	20.7272	0.00387588
rs36121075	G	A	-0.14067	0.030628	6.99e-06	5301	genus.Peptococcus.id.2037	21.0864	0.00396355
rs12069354	T	C	0.16763	0.03795	9.28e-06	5352	genus.Peptococcus.id.2037	19.5036	0.0036323
rs75882962	C	T	0.0968661	0.0190575	3.19e-07	10710	genus.Phascolarctobacterium.id.2168	25.8303	0.00240644
rs56157888	C	A	0.0954864	0.0193976	1.09e-06	10031	genus.Phascolarctobacterium.id.2168	24.227	0.00240987
rs56069061	A	G	-0.111306	0.0230694	1.87e-06	11007	genus.Phascolarctobacterium.id.2168	23.2746	0.00211045
rs74540770	A	G	-0.121014	0.0258621	3.6e-06	9403	genus.Phascolarctobacterium.id.2168	21.8905	0.00232312
rs76124218	G	C	-0.159361	0.0344532	2.67e-06	7314	genus.Phascolarctobacterium.id.2168	21.3888	0.00291663
rs6427992	C	G	-0.0652458	0.0137508	2.09e-06	11113	genus.Phascolarctobacterium.id.2168	22.5097	0.00202179
rs12618201	G	A	0.0641657	0.0138202	3.38e-06	11113	genus.Phascolarctobacterium.id.2168	21.5526	0.001936
rs74847270	G	A	-0.104889	0.0230998	5.73e-06	11098	genus.Phascolarctobacterium.id.2168	20.6142	0.00185436
rs1264476	G	T	0.0767335	0.0166041	4.3e-06	11104	genus.Phascolarctobacterium.id.2168	21.353	0.00191966
rs28525131	A	G	-0.118657	0.0269048	8.23e-06	10457	genus.Phascolarctobacterium.id.2168	19.4466	0.00185658
rs7982713	A	G	0.0726922	0.0163201	9.72e-06	10710	genus.Phascolarctobacterium.id.2168	19.8358	0.001849
rs11929846	C	T	-0.0697199	0.0157969	8.88e-06	11114	genus.Phascolarctobacterium.id.2168	19.4756	0.0017496
rs430270	C	A	0.139155	0.0297055	2.87e-06	3318	genus.Prevotella7.id.11182	21.9312	0.0065703
rs57404562	A	C	0.155486	0.0316057	6.22e-07	3487	genus.Prevotella7.id.11182	24.1883	0.00689285
rs9959718	A	G	0.133012	0.0275361	1.9e-06	3489	genus.Prevotella7.id.11182	23.3199	0.00664324
rs9608249	G	A	-0.158213	0.0336317	2.07e-06	3482	genus.Prevotella7.id.11182	22.1176	0.00631551
rs2240542	T	C	0.12085	0.0261776	4.84e-06	3489	genus.Prevotella7.id.11182	21.3002	0.00607137
rs2918132	T	C	-0.114648	0.0254916	6.42e-06	3318	genus.Prevotella7.id.11182	20.2153	0.00605937
rs16937247	C	G	0.146098	0.0351529	9.64e-06	3486	genus.Prevotella7.id.11182	17.263	0.0049305
rs118038478	G	A	0.205676	0.0468917	7.85e-06	3295	genus.Prevotella7.id.11182	19.2269	0.00580483
rs12124567	G	A	-0.121281	0.0275017	9.49e-06	3283	genus.Prevotella7.id.11182	19.4358	0.00588887
rs12195431	C	T	0.196528	0.0442322	8.73e-06	3489	genus.Prevotella7.id.11182	19.7298	0.00562626
rs9426434	C	T	-0.123657	0.0278514	9.72e-06	3318	genus.Prevotella7.id.11182	19.7007	0.00590601
rs79263163	C	A	-0.143982	0.031501	7.51e-06	3489	genus.Prevotella7.id.11182	20.8795	0.00595216
rs111509883	C	T	0.171131	0.0347624	1.24e-06	6960	genus.Prevotella9.id.11183	24.2276	0.0034699
rs2683313	G	A	-0.0724576	0.0151603	1.69e-06	10260	genus.Prevotella9.id.11183	22.8386	0.00222147
rs117271932	G	A	0.208089	0.0440393	2.82e-06	4878	genus.Prevotella9.id.11183	22.3171	0.00455608
rs10512344	G	C	0.247373	0.0544087	3.19e-06	3063	genus.Prevotella9.id.11183	20.6578	0.00670347
rs746764	C	T	-0.0915772	0.0193245	2.04e-06	9385	genus.Prevotella9.id.11183	22.4526	0.00238719
rs2104588	C	T	0.105558	0.023773	8.13e-06	9268	genus.Prevotella9.id.11183	19.7117	0.0021228
rs11199734	T	A	0.0770209	0.0169462	7e-06	10263	genus.Prevotella9.id.11183	20.6532	0.00200874
rs7232121	C	G	0.0671292	0.014423	3.76e-06	9790	genus.Prevotella9.id.11183	21.6583	0.00220786
rs11685699	T	C	-0.141357	0.0295665	2.03e-06	8342	genus.Prevotella9.id.11183	22.8525	0.00273262
rs9613013	A	G	0.0917591	0.0202697	6.1e-06	9790	genus.Prevotella9.id.11183	20.4888	0.00208888
rs2495052	G	A	0.0838978	0.0188523	8.97e-06	9790	genus.Prevotella9.id.11183	19.8008	0.00201889
rs72815774	C	T	-0.176186	0.0393068	8.78e-06	5728	genus.Prevotella9.id.11183	20.0842	0.00349529
rs7976209	C	T	-0.0870786	0.0197951	7.28e-06	10263	genus.Prevotella9.id.11183	19.3475	0.00188199
rs12648235	C	T	0.0785902	0.0177676	7.39e-06	10271	genus.Prevotella9.id.11183	19.5613	0.00190126
rs1304512	A	G	0.0761593	0.0165885	5.29e-06	9790	genus.Prevotella9.id.11183	21.0739	0.00214841
rs2900503	T	G	-0.172329	0.0326671	1.55e-07	3320	genus.RikenellaceaeRC9gutgroup.id.11191	27.8121	0.00831251
rs17582787	G	A	-0.157739	0.0339924	3.55e-06	3320	genus.RikenellaceaeRC9gutgroup.id.11191	21.5206	0.00644421
rs7113155	C	G	0.114423	0.0247798	5.26e-06	3334	genus.RikenellaceaeRC9gutgroup.id.11191	21.3092	0.00635467
rs4270579	A	G	-0.118021	0.0271041	5.46e-06	3331	genus.RikenellaceaeRC9gutgroup.id.11191	18.9491	0.00565992
rs2998141	C	T	-0.136346	0.0293073	4.42e-06	3330	genus.RikenellaceaeRC9gutgroup.id.11191	21.631	0.00645772
rs4717843	T	G	-0.119376	0.0260548	4.72e-06	3220	genus.RikenellaceaeRC9gutgroup.id.11191	20.9792	0.00647709
rs9887954	A	G	-0.114849	0.0249013	4.81e-06	3330	genus.RikenellaceaeRC9gutgroup.id.11191	21.2595	0.00634752
rs7193937	C	G	0.124153	0.027741	6.19e-06	3220	genus.RikenellaceaeRC9gutgroup.id.11191	20.0171	0.00618191
rs80309088	A	G	0.17405	0.0383423	4.56e-06	3170	genus.RikenellaceaeRC9gutgroup.id.11191	20.5929	0.0064583
rs12501673	G	A	0.116395	0.0262253	6.29e-06	3334	genus.RikenellaceaeRC9gutgroup.id.11191	19.6865	0.00587361
rs17032291	C	T	-0.169579	0.0368251	6.61e-06	3206	genus.RikenellaceaeRC9gutgroup.id.11191	21.1925	0.00657093
rs7712231	G	A	0.156284	0.0350462	7.97e-06	3334	genus.RikenellaceaeRC9gutgroup.id.11191	19.874	0.00592923
rs61841503	A	G	0.092888	0.0171454	4e-08	13568	genus.Romboutsia.id.11347	29.3467	0.00215859
rs10279978	G	A	-0.0622202	0.0127675	1.17e-06	14143	genus.Romboutsia.id.11347	23.7458	0.0016764
rs16843578	T	C	-0.0875276	0.0196779	5.08e-06	14186	genus.Romboutsia.id.11347	19.7821	0.00139274
rs77702691	G	A	-0.094406	0.0208544	7.37e-06	12487	genus.Romboutsia.id.11347	20.4895	0.00163844
rs75987356	A	G	-0.129578	0.0280454	6.71e-06	10466	genus.Romboutsia.id.11347	21.3431	0.00203552
rs75200530	G	T	-0.190644	0.0421065	5.07e-06	5246	genus.Romboutsia.id.11347	20.492	0.00389249
rs9567264	T	C	0.0580018	0.0127495	5.76e-06	14180	genus.Romboutsia.id.11347	20.6937	0.00145743
rs34302036	G	A	0.0550261	0.0120835	5.88e-06	14185	genus.Romboutsia.id.11347	20.7345	0.00145979
rs7109293	G	A	0.0919112	0.0205738	6.98e-06	14141	genus.Romboutsia.id.11347	19.9547	0.00140933
rs114398731	C	G	-0.131039	0.0293815	7.96e-06	10326	genus.Romboutsia.id.11347	19.8868	0.00192257
rs28603357	C	T	-0.214911	0.0474739	8.52e-06	3693	genus.Romboutsia.id.11347	20.482	0.00551854
rs11221428	C	T	-0.0726779	0.0158263	6.49e-06	14187	genus.Romboutsia.id.11347	21.0855	0.00148426
rs62504452	G	A	-0.0710048	0.0156654	4.66e-06	14178	genus.Romboutsia.id.11347	20.5414	0.00144693
rs2034589	C	G	0.0629765	0.0123489	5.01e-07	17846	genus.Roseburia.id.2012	26.0047	0.00145521
rs116270582	A	T	-0.153844	0.0329324	1.2e-06	9099	genus.Roseburia.id.2012	21.8182	0.00239265
rs16910295	C	T	-0.0980434	0.020957	2.91e-06	16648	genus.Roseburia.id.2012	21.884	0.00131295
rs12740451	C	T	0.0697527	0.0153607	7.34e-06	17837	genus.Roseburia.id.2012	20.6181	0.00115471
rs9300744	T	C	-0.0588452	0.0126228	4.75e-06	17854	genus.Roseburia.id.2012	21.7301	0.00121576
rs2943022	C	T	0.0493786	0.0106763	4.11e-06	17854	genus.Roseburia.id.2012	21.3887	0.00119668
rs6930661	T	C	-0.0961587	0.0204975	2.48e-06	16945	genus.Roseburia.id.2012	22.0052	0.00129709
rs4748237	C	G	0.0488326	0.0106404	4.67e-06	17851	genus.Roseburia.id.2012	21.0597	0.00117849
rs147990086	G	A	-0.0578936	0.01324	8.93e-06	17840	genus.Roseburia.id.2012	19.1178	0.0010706
rs28849840	G	A	0.0518685	0.0113151	5.33e-06	17444	genus.Roseburia.id.2012	21.0108	0.00120316
rs329182	C	T	0.0690327	0.0152884	5.9e-06	17854	genus.Roseburia.id.2012	20.3862	0.00114065
rs302266	C	T	-0.0777312	0.0172985	8.13e-06	17056	genus.Roseburia.id.2012	20.1893	0.00118245
rs75326254	T	C	-0.104628	0.0230897	7.5e-06	15893	genus.Roseburia.id.2012	20.5307	0.0012903
rs55858165	C	A	0.179284	0.0404954	9.99e-06	5447	genus.Roseburia.id.2012	19.5936	0.00358555
rs57466170	T	C	0.0741405	0.0171601	8.3e-06	17333	genus.Roseburia.id.2012	18.6647	0.0010758
rs78753150	C	A	0.0968739	0.0214067	9.98e-06	16303	genus.Roseburia.id.2012	20.4768	0.00125459
rs243585	G	C	-0.0585939	0.0121017	1.33e-06	16906	genus.Ruminiclostridium5.id.11355	23.4402	0.00138475
rs2286384	C	G	-0.0518814	0.0107482	1.44e-06	17394	genus.Ruminiclostridium5.id.11355	23.297	0.00133773
rs79968837	G	A	-0.0950311	0.0193507	1.15e-06	16602	genus.Ruminiclostridium5.id.11355	24.1148	0.00145059
rs2482038	A	C	0.0518991	0.0108777	1.7e-06	17396	genus.Ruminiclostridium5.id.11355	22.7613	0.00130686
rs113753996	C	T	0.0820689	0.0174463	3.99e-06	16680	genus.Ruminiclostridium5.id.11355	22.1259	0.00132489
rs1492620	C	T	-0.0830505	0.0180073	3.53e-06	17397	genus.Ruminiclostridium5.id.11355	21.2685	0.00122119
rs10827477	G	A	-0.0547387	0.0115163	2.19e-06	17391	genus.Ruminiclostridium5.id.11355	22.5896	0.00129739
rs6121460	A	G	0.0932955	0.0199206	2.64e-06	17318	genus.Ruminiclostridium5.id.11355	21.9314	0.00126494
rs2801960	G	C	0.0520975	0.0115111	6.21e-06	17387	genus.Ruminiclostridium5.id.11355	20.4809	0.00117669
rs8053158	G	A	-0.0740543	0.0159151	5.9e-06	17397	genus.Ruminiclostridium5.id.11355	21.6487	0.00124299
rs1223978	C	T	0.0484169	0.0108254	8.16e-06	17381	genus.Ruminiclostridium5.id.11355	20.0011	0.00114956
rs73002572	C	G	0.181548	0.0414078	8.82e-06	3761	genus.Ruminiclostridium5.id.11355	19.2125	0.00508508
rs2833828	A	G	0.0489617	0.0108702	6.82e-06	17397	genus.Ruminiclostridium5.id.11355	20.2856	0.00116481
rs4955951	G	A	-0.0713749	0.0165826	9.96e-06	17397	genus.Ruminiclostridium5.id.11355	18.524	0.00106377
rs1756364	T	G	0.0999189	0.0197169	2.54e-07	12933	genus.Ruminiclostridium6.id.11356	25.6775	0.0019818
rs71414120	G	T	0.200894	0.0406434	1.08e-06	5567	genus.Ruminiclostridium6.id.11356	24.423	0.0043695
rs61060922	G	T	0.15913	0.0322283	1.09e-06	8955	genus.Ruminiclostridium6.id.11356	24.3741	0.00271506
rs79968172	A	G	0.11614	0.0243083	1.66e-06	12802	genus.Ruminiclostridium6.id.11356	22.8235	0.00177991
rs77193512	G	A	0.0736533	0.0153163	1.3e-06	13380	genus.Ruminiclostridium6.id.11356	23.1211	0.00172531
rs72991535	G	T	0.135604	0.0295174	4.95e-06	9642	genus.Ruminiclostridium6.id.11356	21.1007	0.00218409
rs663262	C	T	-0.13498	0.0310715	3.39e-06	7876	genus.Ruminiclostridium6.id.11356	18.8672	0.00239041
rs9555756	C	A	-0.0804138	0.0176692	7.1e-06	13369	genus.Ruminiclostridium6.id.11356	20.7092	0.00154688
rs792058	A	G	0.0554234	0.0125423	8.58e-06	12933	genus.Ruminiclostridium6.id.11356	19.5238	0.00150757
rs10829821	C	T	-0.097606	0.0216072	3.47e-06	12802	genus.Ruminiclostridium6.id.11356	20.4026	0.00159142
rs67479537	C	T	0.118994	0.026487	9.3e-06	11613	genus.Ruminiclostridium6.id.11356	20.1795	0.00173495
rs10105231	T	C	0.0551887	0.0124059	9.09e-06	13380	genus.Ruminiclostridium6.id.11356	19.7868	0.00147687
rs1871858	G	C	-0.105422	0.0237274	9.12e-06	12818	genus.Ruminiclostridium6.id.11356	19.7374	0.00153769
rs116969552	G	A	-0.166823	0.0376681	9.16e-06	6824	genus.Ruminiclostridium6.id.11356	19.6081	0.00286601
rs633372	G	A	0.0549218	0.0122737	7.94e-06	13381	genus.Ruminiclostridium6.id.11356	20.0205	0.00149418
rs73176030	C	T	0.058665	0.013208	7.29e-06	13378	genus.Ruminiclostridium6.id.11356	19.7252	0.0014725
rs35362464	A	C	0.0720077	0.0165387	8.99e-06	13308	genus.Ruminiclostridium6.id.11356	18.9536	0.00142241
rs57665991	G	C	-0.0641507	0.0123339	2.07e-07	16725	genus.Ruminiclostridium9.id.11357	27.0491	0.00161487
rs1105488	C	T	0.0570319	0.0122597	3.38e-06	16725	genus.Ruminiclostridium9.id.11357	21.6383	0.00129225
rs115044523	A	G	-0.0980026	0.0202616	2.37e-06	16107	genus.Ruminiclostridium9.id.11357	23.3922	0.00145038
rs12419854	A	T	-0.0727975	0.0155594	3.18e-06	16027	genus.Ruminiclostridium9.id.11357	21.8873	0.00136396
rs113048721	G	C	0.0600735	0.0132737	4.1e-06	16719	genus.Ruminiclostridium9.id.11357	20.4799	0.00122359
rs918449	G	A	-0.0950908	0.0197177	2.56e-06	16725	genus.Ruminiclostridium9.id.11357	23.2548	0.00138866
rs726404	C	T	0.0581028	0.0131035	5.92e-06	16650	genus.Ruminiclostridium9.id.11357	19.6594	0.00117949
rs73592673	T	A	-0.081629	0.0169515	2.14e-06	15493	genus.Ruminiclostridium9.id.11357	23.1856	0.00149448
rs79082720	G	C	0.0928576	0.0204871	6.47e-06	16094	genus.Ruminiclostridium9.id.11357	20.5409	0.00127484
rs74303178	C	T	0.0532742	0.0119274	7.92e-06	16706	genus.Ruminiclostridium9.id.11357	19.9477	0.00119276
rs13033315	A	T	0.0511195	0.0111418	5.68e-06	16724	genus.Ruminiclostridium9.id.11357	21.0481	0.00125712
rs9809789	T	C	-0.0717454	0.0159673	8.72e-06	16025	genus.Ruminiclostridium9.id.11357	20.1869	0.00125828
rs9522712	C	T	0.0699728	0.0154939	4.66e-06	16725	genus.Ruminiclostridium9.id.11357	20.3932	0.00121798
rs78191726	C	T	0.0944998	0.0210206	7.58e-06	16039	genus.Ruminiclostridium9.id.11357	20.2077	0.00125848
rs7137760	T	C	0.050797	0.0112182	7.07e-06	16722	genus.Ruminiclostridium9.id.11357	20.501	0.00122464
rs5994253	G	A	-0.0811302	0.0157621	2.35e-07	15288	genus.RuminococcaceaeNK4A214group.id.11358	26.4899	0.00172996
rs136761	A	G	-0.0587521	0.0119155	8.15e-07	14822	genus.RuminococcaceaeNK4A214group.id.11358	24.3089	0.00163759
rs11586410	A	G	-0.0863422	0.0169937	3.66e-07	14822	genus.RuminococcaceaeNK4A214group.id.11358	25.8114	0.00173864
rs34576931	C	G	-0.0873312	0.0194886	4.72e-06	14678	genus.RuminococcaceaeNK4A214group.id.11358	20.0779	0.00136621
rs10178772	T	G	0.0714394	0.0162124	7.72e-06	15268	genus.RuminococcaceaeNK4A214group.id.11358	19.4145	0.00127013
rs4814689	T	C	-0.1083	0.0230708	4.55e-06	14009	genus.RuminococcaceaeNK4A214group.id.11358	22.0329	0.00157052
rs73158814	G	C	-0.109257	0.0227458	2.2e-06	13077	genus.RuminococcaceaeNK4A214group.id.11358	23.0691	0.00176126
rs7573569	C	T	0.107739	0.0233638	3.23e-06	14822	genus.RuminococcaceaeNK4A214group.id.11358	21.2616	0.0014326
rs147475196	G	A	-0.133769	0.0295196	4.72e-06	9917	genus.RuminococcaceaeNK4A214group.id.11358	20.5305	0.00206637
rs62027366	C	T	0.0615389	0.0137612	6.58e-06	14822	genus.RuminococcaceaeNK4A214group.id.11358	19.9954	0.0013474
rs1374387	T	G	-0.0522402	0.0115058	6.08e-06	15288	genus.RuminococcaceaeNK4A214group.id.11358	20.612	0.00134661
rs12642039	C	T	-0.0553003	0.0119397	3.43e-06	15276	genus.RuminococcaceaeNK4A214group.id.11358	21.449	0.00140232
rs35559912	C	T	-0.0925071	0.0203674	4.89e-06	13976	genus.RuminococcaceaeNK4A214group.id.11358	20.6261	0.00147386
rs13087692	G	T	0.0574623	0.012594	8.69e-06	15288	genus.RuminococcaceaeNK4A214group.id.11358	20.8154	0.00135988
rs6681678	T	C	-0.100174	0.024	9.05e-06	13031	genus.RuminococcaceaeNK4A214group.id.11358	17.4189	0.00133515
rs11241747	T	C	0.0533858	0.0120035	6.59e-06	14822	genus.RuminococcaceaeNK4A214group.id.11358	19.7779	0.00133276
rs77564310	C	A	-0.0713093	0.0140855	3.29e-07	17000	genus.RuminococcaceaeUCG002.id.11360	25.6268	0.00150537
rs10927423	A	C	-0.0713617	0.0147712	8.5e-07	17096	genus.RuminococcaceaeUCG002.id.11360	23.3371	0.00136336
rs67746927	G	C	-0.054237	0.0110357	9.17e-07	16651	genus.RuminococcaceaeUCG002.id.11360	24.1512	0.00144851
rs116974815	A	C	-0.189731	0.0396566	2.03e-06	5819	genus.RuminococcaceaeUCG002.id.11360	22.882	0.00391823
rs7155595	A	C	0.0569929	0.0116986	1.15e-06	17084	genus.RuminococcaceaeUCG002.id.11360	23.7312	0.00138733
rs7120052	C	A	0.0624796	0.0135523	1.97e-06	17097	genus.RuminococcaceaeUCG002.id.11360	21.252	0.00124162
rs10916131	T	C	-0.069333	0.0146753	2.87e-06	17097	genus.RuminococcaceaeUCG002.id.11360	22.3179	0.00130382
rs79016051	T	C	-0.0887747	0.0189424	2.34e-06	16937	genus.RuminococcaceaeUCG002.id.11360	21.9612	0.00129511
rs12463378	G	A	-0.0522061	0.0112086	2.96e-06	16994	genus.RuminococcaceaeUCG002.id.11360	21.6912	0.00127493
rs11750293	T	G	-0.0578304	0.0120512	1.76e-06	17094	genus.RuminococcaceaeUCG002.id.11360	23.0249	0.00134531
rs15256	T	C	0.0732376	0.016834	9.46e-06	17095	genus.RuminococcaceaeUCG002.id.11360	18.9253	0.00110597
rs882348	G	A	-0.0799946	0.0178618	5.45e-06	17097	genus.RuminococcaceaeUCG002.id.11360	20.0549	0.00117177
rs72874194	C	G	-0.0770289	0.016725	3.47e-06	16651	genus.RuminococcaceaeUCG002.id.11360	21.2092	0.00127228
rs6793778	T	C	-0.0558706	0.0125258	9.81e-06	17094	genus.RuminococcaceaeUCG002.id.11360	19.8932	0.00116254
rs7342369	A	C	-0.0527803	0.0116023	5.66e-06	16651	genus.RuminococcaceaeUCG002.id.11360	20.6919	0.00124129
rs10964441	A	G	-0.14906	0.034486	7.45e-06	5346	genus.RuminococcaceaeUCG002.id.11360	18.6756	0.00348252
rs11607472	G	A	-0.0780229	0.0176325	7.19e-06	16282	genus.RuminococcaceaeUCG002.id.11360	19.5778	0.00120112
rs7249614	G	A	-0.0492778	0.0110807	9.07e-06	16651	genus.RuminococcaceaeUCG002.id.11360	19.7751	0.00118635
rs76847269	G	A	0.163508	0.0356151	5.17e-06	7654	genus.RuminococcaceaeUCG002.id.11360	21.0716	0.00274617
rs57079348	G	T	-0.076573	0.017282	7.22e-06	16372	genus.RuminococcaceaeUCG002.id.11360	19.6296	0.00119769
rs2073705	C	T	-0.0555731	0.0125241	6.64e-06	17090	genus.RuminococcaceaeUCG002.id.11360	19.6874	0.00115079
rs362417	C	G	-0.054863	0.0120984	7.8e-06	17097	genus.RuminococcaceaeUCG002.id.11360	20.5614	0.00120133
rs73531566	G	A	-0.07571	0.0164683	7.98e-06	16370	genus.RuminococcaceaeUCG002.id.11360	21.1327	0.00128943
rs73341549	C	T	-0.169857	0.0318768	1.51e-07	6744	genus.RuminococcaceaeUCG003.id.11361	28.3851	0.00419253
rs6759615	G	A	0.102523	0.0200204	7.86e-07	14410	genus.RuminococcaceaeUCG003.id.11361	26.2202	0.00181653
rs2452170	G	A	0.0582178	0.0118506	1.01e-06	14392	genus.RuminococcaceaeUCG003.id.11361	24.1309	0.00167411
rs11613919	T	G	0.0727604	0.0155716	1.63e-06	14309	genus.RuminococcaceaeUCG003.id.11361	21.8304	0.00152353
rs11243416	C	T	-0.0925653	0.0191203	1.67e-06	14004	genus.RuminococcaceaeUCG003.id.11361	23.4339	0.00167081
rs16959793	C	A	-0.062527	0.0131259	2.22e-06	14412	genus.RuminococcaceaeUCG003.id.11361	22.6892	0.00157207
rs4452755	C	A	-0.0634463	0.0134741	3.29e-06	14406	genus.RuminococcaceaeUCG003.id.11361	22.1694	0.00153675
rs10490280	T	C	-0.0672094	0.0143309	4.16e-06	14004	genus.RuminococcaceaeUCG003.id.11361	21.9912	0.00156811
rs4532474	A	G	0.0769231	0.017045	4.82e-06	14412	genus.RuminococcaceaeUCG003.id.11361	20.3639	0.00141119
rs2523124	C	T	-0.0546625	0.0120823	5.78e-06	14409	genus.RuminococcaceaeUCG003.id.11361	20.4652	0.00141849
rs4939837	G	A	0.0542726	0.0122798	9.79e-06	14397	genus.RuminococcaceaeUCG003.id.11361	19.5309	0.00135494
rs3013089	A	G	-0.0551473	0.0120346	4.38e-06	14408	genus.RuminococcaceaeUCG003.id.11361	20.9955	0.00145529
rs139730	C	G	-0.0577655	0.0130645	9.72e-06	14004	genus.RuminococcaceaeUCG003.id.11361	19.5475	0.0013941
rs6769553	G	A	0.0849743	0.0157451	7.91e-08	9501	genus.RuminococcaceaeUCG004.id.11362	29.1202	0.00305624
rs12125734	T	G	0.133972	0.0257417	2.09e-07	8938	genus.RuminococcaceaeUCG004.id.11362	27.0804	0.00302133
rs511258	A	G	-0.0757474	0.0162475	4.52e-06	9500	genus.RuminococcaceaeUCG004.id.11362	21.7306	0.00228269
rs2248146	C	T	0.0689452	0.0153649	8.2e-06	9502	genus.RuminococcaceaeUCG004.id.11362	20.1306	0.00211452
rs10976229	G	T	0.095976	0.0214554	7.04e-06	9116	genus.RuminococcaceaeUCG004.id.11362	20.0059	0.00219026
rs7569771	G	A	-0.075914	0.0170308	8.12e-06	9502	genus.RuminococcaceaeUCG004.id.11362	19.8647	0.00208666
rs872501	A	G	0.116125	0.025946	5.81e-06	8473	genus.RuminococcaceaeUCG004.id.11362	20.0265	0.00235855
rs550351	C	A	0.078587	0.018003	9.43e-06	9498	genus.RuminococcaceaeUCG004.id.11362	19.051	0.0020022
rs3800155	A	G	-0.0793861	0.0177626	6.85e-06	9406	genus.RuminococcaceaeUCG004.id.11362	19.9703	0.0021191
rs11961899	A	G	-0.0707825	0.0161381	9.18e-06	9501	genus.RuminococcaceaeUCG004.id.11362	19.2333	0.00202068
rs9818949	T	G	0.0859927	0.0188671	5.39e-06	9116	genus.RuminococcaceaeUCG004.id.11362	20.769	0.00227362
rs7123615	G	C	-0.0786157	0.0179592	7.09e-06	9502	genus.RuminococcaceaeUCG004.id.11362	19.1582	0.0020126
rs34781347	A	G	0.188685	0.0386484	6.05e-07	6061	genus.RuminococcaceaeUCG005.id.11363	23.8269	0.00391708
rs6958972	T	G	0.054367	0.011425	2.21e-06	15821	genus.RuminococcaceaeUCG005.id.11363	22.6415	0.00142924
rs114279581	G	A	-0.146604	0.0316034	3.22e-06	8465	genus.RuminococcaceaeUCG005.id.11363	21.514	0.00253568
rs12458218	C	T	0.0677322	0.0144525	2.41e-06	16099	genus.RuminococcaceaeUCG005.id.11363	21.9609	0.00136243
rs35166120	G	C	-0.0686153	0.0146252	3.75e-06	16092	genus.RuminococcaceaeUCG005.id.11363	22.0082	0.00136595
rs60317497	G	T	0.156747	0.0319991	1.17e-06	9342	genus.RuminococcaceaeUCG005.id.11363	23.99	0.00256194
rs17309930	C	A	0.06538	0.0144441	4.71e-06	15473	genus.RuminococcaceaeUCG005.id.11363	20.4859	0.0013224
rs7555878	G	A	0.0586677	0.0125277	2.81e-06	16100	genus.RuminococcaceaeUCG005.id.11363	21.928	0.00136031
rs394449	T	A	0.0692909	0.0148712	2.6e-06	15728	genus.RuminococcaceaeUCG005.id.11363	21.7072	0.00137844
rs10873449	C	T	0.0654843	0.0143973	4.11e-06	16098	genus.RuminococcaceaeUCG005.id.11363	20.685	0.00128345
rs2893871	A	G	-0.073644	0.015548	3.54e-06	16103	genus.RuminococcaceaeUCG005.id.11363	22.4322	0.00139128
rs72776570	A	C	0.087067	0.0197179	5.36e-06	15376	genus.RuminococcaceaeUCG005.id.11363	19.4953	0.00126646
rs898577	C	T	-0.123012	0.0286671	7.46e-06	9991	genus.RuminococcaceaeUCG005.id.11363	18.4095	0.00183959
rs7449320	A	C	0.0599163	0.0130836	4.81e-06	16095	genus.RuminococcaceaeUCG005.id.11363	20.9691	0.0013013
rs10937802	A	G	0.0755811	0.0168226	8.17e-06	15821	genus.RuminococcaceaeUCG005.id.11363	20.1829	0.00127424
rs7586445	A	G	0.0782349	0.0176458	8.81e-06	15099	genus.RuminococcaceaeUCG005.id.11363	19.6545	0.00130019
rs8009993	C	G	-0.135936	0.0244857	4.42e-08	7389	genus.RuminococcaceaeUCG009.id.11366	30.8126	0.00415387
rs1550196	A	G	0.130842	0.0262478	1.13e-06	7389	genus.RuminococcaceaeUCG009.id.11366	24.8421	0.00335168
rs4708333	G	T	-0.084033	0.0174757	1.56e-06	7511	genus.RuminococcaceaeUCG009.id.11366	23.1161	0.003069
rs61779334	C	G	-0.138137	0.0292072	1.94e-06	6865	genus.RuminococcaceaeUCG009.id.11366	22.3622	0.00324778
rs4079028	T	C	0.0915623	0.019936	3.28e-06	7480	genus.RuminococcaceaeUCG009.id.11366	21.0882	0.0028121
rs2058609	G	A	0.0816464	0.017472	3.12e-06	7510	genus.RuminococcaceaeUCG009.id.11366	21.8311	0.00289928
rs12508214	T	C	-0.0774649	0.0168937	4.75e-06	7511	genus.RuminococcaceaeUCG009.id.11366	21.0206	0.00279157
rs9558661	C	T	-0.0897823	0.0200739	7.01e-06	7480	genus.RuminococcaceaeUCG009.id.11366	19.9988	0.00266721
rs758191	G	T	0.17702	0.0375113	9.01e-06	5829	genus.RuminococcaceaeUCG009.id.11366	22.2622	0.00380599
rs2192926	G	A	-0.089048	0.0192989	4.88e-06	7511	genus.RuminococcaceaeUCG009.id.11366	21.2847	0.00282655
rs113006825	C	T	-0.0928893	0.0208035	7.98e-06	7165	genus.RuminococcaceaeUCG009.id.11366	19.9314	0.00277483
rs138460696	G	A	0.139274	0.0315794	9.81e-06	6865	genus.RuminococcaceaeUCG009.id.11366	19.4449	0.0028253
rs6952765	A	G	0.0732099	0.0166777	8.13e-06	7511	genus.RuminococcaceaeUCG009.id.11366	19.2643	0.00255892
rs78410648	G	A	0.120989	0.0277317	9.67e-06	7510	genus.RuminococcaceaeUCG009.id.11366	19.0293	0.00252813
rs35506912	C	G	-0.0693743	0.0147926	3.21e-06	12793	genus.RuminococcaceaeUCG010.id.11367	21.9909	0.0017163
rs682403	G	A	-0.0588161	0.0124671	2.37e-06	12864	genus.RuminococcaceaeUCG010.id.11367	22.2531	0.00172716
rs6958419	T	C	-0.0585718	0.0124994	2.84e-06	12870	genus.RuminococcaceaeUCG010.id.11367	21.955	0.00170326
rs2820282	C	A	-0.0592304	0.0125917	2.85e-06	12865	genus.RuminococcaceaeUCG010.id.11367	22.1235	0.00171698
rs12597105	A	G	0.0670855	0.0144415	4.87e-06	12415	genus.RuminococcaceaeUCG010.id.11367	21.5756	0.00173513
rs7935775	T	A	-0.0631351	0.0137953	4.99e-06	12864	genus.RuminococcaceaeUCG010.id.11367	20.9415	0.00162552
rs73218807	A	G	-0.166211	0.0367938	6.43e-06	6714	genus.RuminococcaceaeUCG010.id.11367	20.4004	0.00303018
rs7441445	T	C	-0.05695	0.0126502	6.8e-06	12852	genus.RuminococcaceaeUCG010.id.11367	20.2639	0.00157447
rs1416041	C	A	-0.182339	0.0339898	7.04e-08	3632	genus.RuminococcaceaeUCG011.id.11368	28.7623	0.00786121
rs12724320	T	C	-0.120881	0.0249229	1.52e-06	3632	genus.RuminococcaceaeUCG011.id.11368	23.5113	0.00643526
rs9729514	G	A	0.184934	0.0394616	2.37e-06	3632	genus.RuminococcaceaeUCG011.id.11368	21.9504	0.00601059
rs2729556	T	C	-0.109097	0.0233699	3.19e-06	3632	genus.RuminococcaceaeUCG011.id.11368	21.7808	0.00596442
rs10274562	T	C	0.110917	0.0244556	6.5e-06	3632	genus.RuminococcaceaeUCG011.id.11368	20.5591	0.00563177
rs4490371	C	T	-0.111816	0.0248963	7.75e-06	3610	genus.RuminococcaceaeUCG011.id.11368	20.1605	0.00555667
rs113805683	T	C	0.136596	0.0291138	2.84e-06	3632	genus.RuminococcaceaeUCG011.id.11368	22.0008	0.00602433
rs12781711	T	C	-0.0656129	0.0117477	2.55e-08	16772	genus.RuminococcaceaeUCG013.id.11370	31.1906	0.00185645
rs12189346	A	G	0.0684961	0.014558	1.68e-06	16470	genus.RuminococcaceaeUCG013.id.11370	22.1347	0.0013423
rs75088940	C	T	-0.0942968	0.0200712	2.55e-06	15638	genus.RuminococcaceaeUCG013.id.11370	22.0694	0.00140946
rs16918863	C	A	0.111491	0.0240157	4.16e-06	12643	genus.RuminococcaceaeUCG013.id.11370	21.5488	0.00170177
rs76973485	T	G	0.194976	0.0418213	3.35e-06	5299	genus.RuminococcaceaeUCG013.id.11370	21.7271	0.00408501
rs12639557	A	G	-0.0594736	0.0129774	5.22e-06	16769	genus.RuminococcaceaeUCG013.id.11370	21.0001	0.0012509
rs9565219	A	T	-0.0524592	0.0117701	8.73e-06	16772	genus.RuminococcaceaeUCG013.id.11370	19.8622	0.00118299
rs1729063	C	G	-0.0533411	0.0120757	9.64e-06	16470	genus.RuminococcaceaeUCG013.id.11370	19.5097	0.0011833
rs7784330	A	G	-0.0498329	0.0112066	8.16e-06	16770	genus.RuminococcaceaeUCG013.id.11370	19.7712	0.00117771
rs2428106	G	C	-0.0490863	0.0109903	8.38e-06	16768	genus.RuminococcaceaeUCG013.id.11370	19.9458	0.00118825
rs2730183	A	G	-0.0488692	0.0109907	8.44e-06	16772	genus.RuminococcaceaeUCG013.id.11370	19.7681	0.00117739
rs9313055	C	T	0.105087	0.023446	9.55e-06	15764	genus.RuminococcaceaeUCG013.id.11370	20.0866	0.00127275
rs12336782	C	T	-0.0856047	0.0189311	8.6e-06	16772	genus.RuminococcaceaeUCG013.id.11370	20.4452	0.00121767
rs4385846	T	G	0.0598405	0.0131807	6.46e-06	16772	genus.RuminococcaceaeUCG013.id.11370	20.6092	0.00122743
rs115777838	C	T	-0.18835	0.0386643	4.62e-07	5674	genus.RuminococcaceaeUCG014.id.11371	23.7222	0.00416492
rs72809222	C	T	0.0671775	0.0139838	2.41e-06	13922	genus.RuminococcaceaeUCG014.id.11371	23.0747	0.00165492
rs12638134	G	T	0.0582548	0.0119657	1.21e-06	14403	genus.RuminococcaceaeUCG014.id.11371	23.6987	0.00164293
rs56105232	A	G	0.139276	0.0299132	2.91e-06	9190	genus.RuminococcaceaeUCG014.id.11371	21.6736	0.00235335
rs995642	T	C	0.060048	0.0126417	1.9e-06	14402	genus.RuminococcaceaeUCG014.id.11371	22.5593	0.00156417
rs10941294	T	C	-0.122057	0.0260017	2.4e-06	12615	genus.RuminococcaceaeUCG014.id.11371	22.0322	0.00174374
rs79640386	A	T	-0.110863	0.0248098	8.74e-06	13692	genus.RuminococcaceaeUCG014.id.11371	19.9649	0.00145623
rs439810	C	G	-0.0577127	0.0126675	7.04e-06	14403	genus.RuminococcaceaeUCG014.id.11371	20.7538	0.00143906
rs10495392	T	C	-0.082486	0.0187194	9.96e-06	13902	genus.RuminococcaceaeUCG014.id.11371	19.4139	0.00139473
rs62478832	A	T	-0.058129	0.012903	6.04e-06	14331	genus.RuminococcaceaeUCG014.id.11371	20.2928	0.0014142
rs853612	G	A	-0.0528257	0.0119367	9.75e-06	14403	genus.RuminococcaceaeUCG014.id.11371	19.5823	0.00135794
rs73186226	A	G	-0.0993852	0.0216819	6.72e-06	13760	genus.RuminococcaceaeUCG014.id.11371	21.0081	0.00152465
rs34402072	T	C	-0.0688023	0.0156083	9.8e-06	13863	genus.RuminococcaceaeUCG014.id.11371	19.4282	0.00139968
rs74060145	G	C	-0.115767	0.0254199	8.71e-06	13011	genus.RuminococcaceaeUCG014.id.11371	20.7374	0.00159155
rs77627087	G	C	0.067562	0.0150103	7.43e-06	14390	genus.RuminococcaceaeUCG014.id.11371	20.2565	0.00140589
rs17296933	G	C	-0.0829544	0.0185058	7.34e-06	13177	genus.RuminococcaceaeUCG014.id.11371	20.0909	0.0015226
rs10791168	G	A	-0.0664624	0.0150069	9.76e-06	14403	genus.RuminococcaceaeUCG014.id.11371	19.6115	0.00135996
rs10769159	C	G	-0.0640277	0.0110059	5.29e-09	16603	genus.Ruminococcus1.id.11373	33.84	0.00203428
rs7117576	G	A	0.0829505	0.0170891	6.48e-07	16606	genus.Ruminococcus1.id.11373	23.5584	0.00141683
rs17781867	T	C	0.0999271	0.0211728	1.96e-06	14349	genus.Ruminococcus1.id.11373	22.2715	0.00154994
rs7583465	T	C	0.0527654	0.0112619	2.56e-06	16588	genus.Ruminococcus1.id.11373	21.9495	0.00132162
rs78613526	A	G	0.167497	0.0367639	5.11e-06	7266	genus.Ruminococcus1.id.11373	20.7515	0.00284862
rs78572139	A	G	0.125038	0.0279411	5.23e-06	11667	genus.Ruminococcus1.id.11373	20.0226	0.00171352
rs3000856	A	T	-0.0709997	0.0162766	9.28e-06	16126	genus.Ruminococcus1.id.11373	19.0253	0.00117855
rs6493760	T	C	0.0535262	0.0115885	3.38e-06	16126	genus.Ruminococcus1.id.11373	21.3318	0.00132124
rs11783695	T	G	-0.0734114	0.0161398	4.73e-06	16606	genus.Ruminococcus1.id.11373	20.6861	0.0012443
rs10995816	G	C	-0.0762002	0.0174689	8.38e-06	16597	genus.Ruminococcus1.id.11373	19.0252	0.00114513
rs3819978	T	C	-0.11504	0.0260137	8.74e-06	12769	genus.Ruminococcus1.id.11373	19.5535	0.00152922
rs4849717	A	T	0.132764	0.0299816	8.83e-06	10484	genus.Ruminococcus1.id.11373	19.605	0.00186686
rs6750529	T	C	0.0569701	0.0127423	9.9e-06	16607	genus.Ruminococcus1.id.11373	19.9869	0.00120222
rs6105066	C	T	-0.0607052	0.013425	5.06e-06	16049	genus.Ruminococcus1.id.11373	20.4442	0.0012724
rs78120384	G	A	-0.192815	0.0392045	3.31e-07	6082	genus.Ruminococcus2.id.11374	24.1807	0.00396134
rs12986628	T	C	0.0665937	0.0140168	2.14e-06	14714	genus.Ruminococcus2.id.11374	22.5688	0.00153169
rs7635831	A	G	0.0618344	0.0129031	1.98e-06	14924	genus.Ruminococcus2.id.11374	22.9622	0.00153645
rs2997412	G	A	-0.0568439	0.0122325	4.22e-06	15336	genus.Ruminococcus2.id.11374	21.5915	0.0014061
[truncated: 688 more rows]

## Sheet: Supplement Table 3
Supplement Table 3: Summary results of 2 sample-MR analyses in 9 gut microbiota
Outcome	Exposure	Method	nSNP	Beta	SE	P-value	OR	LCI	UCI
Diagnoses - main ICD10: K80 Cholelithiasis || id:ukb-a-559	genus.RuminococcaceaeUCG013.id.11370	MR Egger	11	-0.00435209	0.00528695	0.431678	0.995657	0.985393	1.00603
Diagnoses - main ICD10: K80 Cholelithiasis || id:ukb-a-559	genus.RuminococcaceaeUCG013.id.11370	Weighted median	11	-0.00271835	0.00255449	0.287262	0.997285	0.992305	1.00229
Diagnoses - main ICD10: K80 Cholelithiasis || id:ukb-a-559	genus.RuminococcaceaeUCG013.id.11370	Inverse variance weighted	11	-0.00448053	0.00195588	0.0219748	0.995529	0.99172	0.999353
Diagnoses - main ICD10: K80 Cholelithiasis || id:ukb-a-559	order.Rhodospirillales.id.2667	MR Egger	13	-0.00482598	0.00622899	0.454812	0.995186	0.983109	1.00741
Diagnoses - main ICD10: K80 Cholelithiasis || id:ukb-a-559	order.Rhodospirillales.id.2667	Weighted median	13	-0.00411459	0.00190981	0.0312051	0.995894	0.992173	0.999629
Diagnoses - main ICD10: K80 Cholelithiasis || id:ukb-a-559	order.Rhodospirillales.id.2667	Inverse variance weighted	13	-0.00291365	0.00135015	0.030926	0.997091	0.994455	0.999733
Diagnoses - main ICD10: K80 Cholelithiasis || id:ukb-a-559	genus.LachnospiraceaeUCG001.id.11321	MR Egger	13	-0.00396119	0.00638655	0.547734	0.996047	0.983656	1.00859
Diagnoses - main ICD10: K80 Cholelithiasis || id:ukb-a-559	genus.LachnospiraceaeUCG001.id.11321	Weighted median	13	0.00416727	0.00196411	0.0338621	1.00418	1.00032	1.00805
Diagnoses - main ICD10: K80 Cholelithiasis || id:ukb-a-559	genus.LachnospiraceaeUCG001.id.11321	Inverse variance weighted	13	0.00349037	0.001434	0.0149324	1.0035	1.00068	1.00632
Diagnoses - main ICD10: K80 Cholelithiasis || id:ukb-a-559	genus.Phascolarctobacterium.id.2168	MR Egger	10	-0.0104672	0.00787557	0.220478	0.989587	0.974429	1.00498
Diagnoses - main ICD10: K80 Cholelithiasis || id:ukb-a-559	genus.Phascolarctobacterium.id.2168	Weighted median	10	-0.00424498	0.00223155	0.0571377	0.995764	0.991418	1.00013
Diagnoses - main ICD10: K80 Cholelithiasis || id:ukb-a-559	genus.Phascolarctobacterium.id.2168	Inverse variance weighted	10	-0.00358404	0.00171283	0.0363961	0.996422	0.993083	0.999773
Diagnoses - main ICD10: K80 Cholelithiasis || id:ukb-a-559	genus.RuminococcaceaeNK4A214group.id.11358	MR Egger	14	0.00578058	0.00692924	0.420448	1.0058	0.99223	1.01955
Diagnoses - main ICD10: K80 Cholelithiasis || id:ukb-a-559	genus.RuminococcaceaeNK4A214group.id.11358	Weighted median	14	0.00360018	0.00236311	0.127635	1.00361	0.998969	1.00827
Diagnoses - main ICD10: K80 Cholelithiasis || id:ukb-a-559	genus.RuminococcaceaeNK4A214group.id.11358	Inverse variance weighted	14	0.00547605	0.00187251	0.00345077	1.00549	1.00181	1.00919
Diagnoses - main ICD10: K80 Cholelithiasis || id:ukb-a-559	genus.RikenellaceaeRC9gutgroup.id.11191	MR Egger	10	-0.00529453	0.00580066	0.388055	0.994719	0.983474	1.00609
Diagnoses - main ICD10: K80 Cholelithiasis || id:ukb-a-559	genus.RikenellaceaeRC9gutgroup.id.11191	Weighted median	10	-0.00187038	0.00127446	0.142217	0.998131	0.995641	1.00063
Diagnoses - main ICD10: K80 Cholelithiasis || id:ukb-a-559	genus.RikenellaceaeRC9gutgroup.id.11191	Inverse variance weighted	10	-0.00219789	0.000969993	0.0234583	0.997805	0.995909	0.999703
Diagnoses - main ICD10: K80 Cholelithiasis || id:ukb-a-559	genus.Butyrivibrio.id.1993	MR Egger	14	0.00230007	0.00361367	0.536408	1.0023	0.995229	1.00943
Diagnoses - main ICD10: K80 Cholelithiasis || id:ukb-a-559	genus.Butyrivibrio.id.1993	Weighted median	14	0.00168227	0.00109902	0.125845	1.00168	0.999528	1.00384
Diagnoses - main ICD10: K80 Cholelithiasis || id:ukb-a-559	genus.Butyrivibrio.id.1993	Inverse variance weighted	14	0.00177384	0.000825155	0.0315791	1.00178	1.00016	1.0034
Diagnoses - main ICD10: K80 Cholelithiasis || id:ukb-a-559	genus.RuminococcaceaeUCG011.id.11368	MR Egger	7	-0.00289926	0.00599579	0.649138	0.997105	0.985456	1.00889
Diagnoses - main ICD10: K80 Cholelithiasis || id:ukb-a-559	genus.RuminococcaceaeUCG011.id.11368	Weighted median	7	0.00356585	0.00158869	0.024799	1.00357	1.00045	1.0067
Diagnoses - main ICD10: K80 Cholelithiasis || id:ukb-a-559	genus.RuminococcaceaeUCG011.id.11368	Inverse variance weighted	7	0.00306947	0.00118974	0.00988154	1.00307	1.00074	1.00542
Diagnoses - main ICD10: K80 Cholelithiasis || id:ukb-a-559	genus.Actinomyces.id.423	MR Egger	5	-0.0024811	0.00470551	0.634508	0.997522	0.988364	1.00676
Diagnoses - main ICD10: K80 Cholelithiasis || id:ukb-a-559	genus.Actinomyces.id.423	Weighted median	5	-0.00454203	0.00241525	0.0600315	0.995468	0.990767	1.00019
Diagnoses - main ICD10: K80 Cholelithiasis || id:ukb-a-559	genus.Actinomyces.id.423	Inverse variance weighted	5	-0.00477094	0.00185534	0.0101271	0.99524	0.991628	0.998866

## Sheet: Supplement Table 4
Supplement Table 4: Summary result of the Cochran’s Q statistic in locus-wide significance level.
Outcome	Exposure	Method	Q	Q_df	Q_pval
Diagnoses - main ICD10: K80 Cholelithiasis || id:ukb-a-559	order.Desulfovibrionales.id.3156	MR Egger	6.84177	9	0.65359
Diagnoses - main ICD10: K80 Cholelithiasis || id:ukb-a-559	order.Desulfovibrionales.id.3156	Inverse variance weighted	7.09157	10	0.716773
Diagnoses - main ICD10: K80 Cholelithiasis || id:ukb-a-559	genus.LachnospiraceaeUCG008.id.11328	MR Egger	3.44662	9	0.943934
Diagnoses - main ICD10: K80 Cholelithiasis || id:ukb-a-559	genus.LachnospiraceaeUCG008.id.11328	Inverse variance weighted	3.50981	10	0.966764
Diagnoses - main ICD10: K80 Cholelithiasis || id:ukb-a-559	genus.Anaerotruncus.id.2054	MR Egger	11.6647	11	0.38937
Diagnoses - main ICD10: K80 Cholelithiasis || id:ukb-a-559	genus.Anaerotruncus.id.2054	Inverse variance weighted	12.4902	12	0.407156
Diagnoses - main ICD10: K80 Cholelithiasis || id:ukb-a-559	phylum.Euryarchaeota.id.55	MR Egger	13.1917	9	0.154122
Diagnoses - main ICD10: K80 Cholelithiasis || id:ukb-a-559	phylum.Euryarchaeota.id.55	Inverse variance weighted	13.3826	10	0.203058
Diagnoses - main ICD10: K80 Cholelithiasis || id:ukb-a-559	genus.Bilophila.id.3170	MR Egger	6.87912	10	0.736805
Diagnoses - main ICD10: K80 Cholelithiasis || id:ukb-a-559	genus.Bilophila.id.3170	Inverse variance weighted	6.89968	11	0.807148
Diagnoses - main ICD10: K80 Cholelithiasis || id:ukb-a-559	genus.Blautia.id.1992	MR Egger	18.2441	10	0.0509836
Diagnoses - main ICD10: K80 Cholelithiasis || id:ukb-a-559	genus.Blautia.id.1992	Inverse variance weighted	18.7178	11	0.0663511
Diagnoses - main ICD10: K80 Cholelithiasis || id:ukb-a-559	genus.Turicibacter.id.2162	MR Egger	14.6699	7	0.0404715
Diagnoses - main ICD10: K80 Cholelithiasis || id:ukb-a-559	genus.Turicibacter.id.2162	Inverse variance weighted	14.9078	8	0.0609639
Diagnoses - main ICD10: K80 Cholelithiasis || id:ukb-a-559	genus.Bifidobacterium.id.436	MR Egger	15.0362	10	0.130746
Diagnoses - main ICD10: K80 Cholelithiasis || id:ukb-a-559	genus.Bifidobacterium.id.436	Inverse variance weighted	17.8862	11	0.0842581
Diagnoses - main ICD10: K80 Cholelithiasis || id:ukb-a-559	class.Alphaproteobacteria.id.2379	MR Egger	2.09914	5	0.835264
Diagnoses - main ICD10: K80 Cholelithiasis || id:ukb-a-559	class.Alphaproteobacteria.id.2379	Inverse variance weighted	2.92192	6	0.818581
Diagnoses - main ICD10: K80 Cholelithiasis || id:ukb-a-559	genus.Peptococcus.id.2037	MR Egger	11.332	9	0.253635
Diagnoses - main ICD10: K80 Cholelithiasis || id:ukb-a-559	genus.Peptococcus.id.2037	Inverse variance weighted	11.617	10	0.31151
Diagnoses - main ICD10: K80 Cholelithiasis || id:ukb-a-559	genus.Escherichia.Shigella.id.3504	MR Egger	4.56943	8	0.802448
Diagnoses - main ICD10: K80 Cholelithiasis || id:ukb-a-559	genus.Escherichia.Shigella.id.3504	Inverse variance weighted	5.20884	9	0.815737
Diagnoses - main ICD10: K80 Cholelithiasis || id:ukb-a-559	genus.Coprococcus2.id.11302	MR Egger	7.78273	6	0.254457
Diagnoses - main ICD10: K80 Cholelithiasis || id:ukb-a-559	genus.Coprococcus2.id.11302	Inverse variance weighted	7.95376	7	0.336689
Diagnoses - main ICD10: K80 Cholelithiasis || id:ukb-a-559	genus.Dorea.id.1997	MR Egger	8.78829	7	0.268216
Diagnoses - main ICD10: K80 Cholelithiasis || id:ukb-a-559	genus.Dorea.id.1997	Inverse variance weighted	9.15273	8	0.329576
Diagnoses - main ICD10: K80 Cholelithiasis || id:ukb-a-559	genus..Eubacteriumeligensgroup.id.14372	MR Egger	2.90215	5	0.715068
Diagnoses - main ICD10: K80 Cholelithiasis || id:ukb-a-559	genus..Eubacteriumeligensgroup.id.14372	Inverse variance weighted	2.95218	6	0.814825
Diagnoses - main ICD10: K80 Cholelithiasis || id:ukb-a-559	genus.RuminococcaceaeUCG013.id.11370	MR Egger	10.9823	9	0.276928
Diagnoses - main ICD10: K80 Cholelithiasis || id:ukb-a-559	genus.RuminococcaceaeUCG013.id.11370	Inverse variance weighted	10.9831	10	0.358836
Diagnoses - main ICD10: K80 Cholelithiasis || id:ukb-a-559	genus.Erysipelatoclostridium.id.11381	MR Egger	12.6664	12	0.393745
Diagnoses - main ICD10: K80 Cholelithiasis || id:ukb-a-559	genus.Erysipelatoclostridium.id.11381	Inverse variance weighted	12.6813	13	0.472718
Diagnoses - main ICD10: K80 Cholelithiasis || id:ukb-a-559	phylum.Verrucomicrobia.id.3982	MR Egger	12.7488	10	0.238058
Diagnoses - main ICD10: K80 Cholelithiasis || id:ukb-a-559	phylum.Verrucomicrobia.id.3982	Inverse variance weighted	12.9304	11	0.297896
Diagnoses - main ICD10: K80 Cholelithiasis || id:ukb-a-559	genus.Sellimonas.id.14369	MR Egger	5.08493	6	0.532967
Diagnoses - main ICD10: K80 Cholelithiasis || id:ukb-a-559	genus.Sellimonas.id.14369	Inverse variance weighted	8.01941	7	0.330885
Diagnoses - main ICD10: K80 Cholelithiasis || id:ukb-a-559	genus..Ruminococcustorquesgroup.id.14377	MR Egger	35.3316	6	3.7166e-06
Diagnoses - main ICD10: K80 Cholelithiasis || id:ukb-a-559	genus..Ruminococcustorquesgroup.id.14377	Inverse variance weighted	37.8515	7	3.23366e-06
Diagnoses - main ICD10: K80 Cholelithiasis || id:ukb-a-559	genus.RuminococcaceaeUCG014.id.11371	MR Egger	8.30045	9	0.504175
Diagnoses - main ICD10: K80 Cholelithiasis || id:ukb-a-559	genus.RuminococcaceaeUCG014.id.11371	Inverse variance weighted	8.61291	10	0.569191
Diagnoses - main ICD10: K80 Cholelithiasis || id:ukb-a-559	genus..Ruminococcusgnavusgroup.id.14376	MR Egger	8.08111	8	0.425587
Diagnoses - main ICD10: K80 Cholelithiasis || id:ukb-a-559	genus..Ruminococcusgnavusgroup.id.14376	Inverse variance weighted	9.87424	9	0.360762
Diagnoses - main ICD10: K80 Cholelithiasis || id:ukb-a-559	genus.Akkermansia.id.4037	MR Egger	10.7106	8	0.21864
Diagnoses - main ICD10: K80 Cholelithiasis || id:ukb-a-559	genus.Akkermansia.id.4037	Inverse variance weighted	11.8653	9	0.22101
Diagnoses - main ICD10: K80 Cholelithiasis || id:ukb-a-559	genus.Subdoligranulum.id.2070	MR Egger	13.4706	8	0.0966519
Diagnoses - main ICD10: K80 Cholelithiasis || id:ukb-a-559	genus.Subdoligranulum.id.2070	Inverse variance weighted	13.4956	9	0.141431
Diagnoses - main ICD10: K80 Cholelithiasis || id:ukb-a-559	genus.Bacteroides.id.918	MR Egger	6.89134	7	0.440281
Diagnoses - main ICD10: K80 Cholelithiasis || id:ukb-a-559	genus.Bacteroides.id.918	Inverse variance weighted	7.77163	8	0.45609
Diagnoses - main ICD10: K80 Cholelithiasis || id:ukb-a-559	genus.Terrisporobacter.id.11348	MR Egger	2.28783	3	0.514857
Diagnoses - main ICD10: K80 Cholelithiasis || id:ukb-a-559	genus.Terrisporobacter.id.11348	Inverse variance weighted	2.893	4	0.575889
Diagnoses - main ICD10: K80 Cholelithiasis || id:ukb-a-559	genus.Oxalobacter.id.2978	MR Egger	10.4254	7	0.16572
Diagnoses - main ICD10: K80 Cholelithiasis || id:ukb-a-559	genus.Oxalobacter.id.2978	Inverse variance weighted	10.7264	8	0.21769
Diagnoses - main ICD10: K80 Cholelithiasis || id:ukb-a-559	genus.Alloprevotella.id.961	MR Egger	14.2583	4	0.00651463
Diagnoses - main ICD10: K80 Cholelithiasis || id:ukb-a-559	genus.Alloprevotella.id.961	Inverse variance weighted	14.3036	5	0.0137915
Diagnoses - main ICD10: K80 Cholelithiasis || id:ukb-a-559	family.Oxalobacteraceae.id.2966	MR Egger	4.5621	11	0.950509
Diagnoses - main ICD10: K80 Cholelithiasis || id:ukb-a-559	family.Oxalobacteraceae.id.2966	Inverse variance weighted	5.04112	12	0.956591
Diagnoses - main ICD10: K80 Cholelithiasis || id:ukb-a-559	genus.Anaerostipes.id.1991	MR Egger	16.4216	10	0.0881831
Diagnoses - main ICD10: K80 Cholelithiasis || id:ukb-a-559	genus.Anaerostipes.id.1991	Inverse variance weighted	16.4532	11	0.125121
Diagnoses - main ICD10: K80 Cholelithiasis || id:ukb-a-559	genus.FamilyXIIIUCG001.id.11294	MR Egger	8.51683	6	0.202629
Diagnoses - main ICD10: K80 Cholelithiasis || id:ukb-a-559	genus.FamilyXIIIUCG001.id.11294	Inverse variance weighted	10.5894	7	0.15756
Diagnoses - main ICD10: K80 Cholelithiasis || id:ukb-a-559	family.unknownfamily.id.1000005471	MR Egger	14.3925	11	0.212032
Diagnoses - main ICD10: K80 Cholelithiasis || id:ukb-a-559	family.unknownfamily.id.1000005471	Inverse variance weighted	14.8194	12	0.25146
Diagnoses - main ICD10: K80 Cholelithiasis || id:ukb-a-559	order.Rhodospirillales.id.2667	MR Egger	11.5954	11	0.394814
Diagnoses - main ICD10: K80 Cholelithiasis || id:ukb-a-559	order.Rhodospirillales.id.2667	Inverse variance weighted	11.6999	12	0.470073
Diagnoses - main ICD10: K80 Cholelithiasis || id:ukb-a-559	genus.unknowngenus.id.1000005479	MR Egger	10.0717	6	0.121665
Diagnoses - main ICD10: K80 Cholelithiasis || id:ukb-a-559	genus.unknowngenus.id.1000005479	Inverse variance weighted	10.3068	7	0.171843
Diagnoses - main ICD10: K80 Cholelithiasis || id:ukb-a-559	order.Enterobacteriales.id.3468	MR Egger	5.53924	5	0.353663
Diagnoses - main ICD10: K80 Cholelithiasis || id:ukb-a-559	order.Enterobacteriales.id.3468	Inverse variance weighted	6.03198	6	0.419617
Diagnoses - main ICD10: K80 Cholelithiasis || id:ukb-a-559	genus.Sutterella.id.2896	MR Egger	4.55258	10	0.918997
Diagnoses - main ICD10: K80 Cholelithiasis || id:ukb-a-559	genus.Sutterella.id.2896	Inverse variance weighted	4.64292	11	0.94722
Diagnoses - main ICD10: K80 Cholelithiasis || id:ukb-a-559	genus.unknowngenus.id.959	MR Egger	12.7008	10	0.240884
Diagnoses - main ICD10: K80 Cholelithiasis || id:ukb-a-559	genus.unknowngenus.id.959	Inverse variance weighted	14.177	11	0.223352
Diagnoses - main ICD10: K80 Cholelithiasis || id:ukb-a-559	genus.RuminococcaceaeUCG004.id.11362	MR Egger	4.89594	7	0.672661
Diagnoses - main ICD10: K80 Cholelithiasis || id:ukb-a-559	genus.RuminococcaceaeUCG004.id.11362	Inverse variance weighted	5.90351	8	0.658039
Diagnoses - main ICD10: K80 Cholelithiasis || id:ukb-a-559	class.Melainabacteria.id.1589	MR Egger	5.12566	7	0.644631
Diagnoses - main ICD10: K80 Cholelithiasis || id:ukb-a-559	class.Melainabacteria.id.1589	Inverse variance weighted	6.84246	8	0.553722
Diagnoses - main ICD10: K80 Cholelithiasis || id:ukb-a-559	genus.DefluviitaleaceaeUCG011.id.11287	MR Egger	7.29975	7	0.398352
Diagnoses - main ICD10: K80 Cholelithiasis || id:ukb-a-559	genus.DefluviitaleaceaeUCG011.id.11287	Inverse variance weighted	7.68764	8	0.464562
Diagnoses - main ICD10: K80 Cholelithiasis || id:ukb-a-559	family.Streptococcaceae.id.1850	MR Egger	14.2689	13	0.355182
Diagnoses - main ICD10: K80 Cholelithiasis || id:ukb-a-559	family.Streptococcaceae.id.1850	Inverse variance weighted	14.8064	14	0.391519
Diagnoses - main ICD10: K80 Cholelithiasis || id:ukb-a-559	genus.Lactobacillus.id.1837	MR Egger	5.74124	7	0.570268
Diagnoses - main ICD10: K80 Cholelithiasis || id:ukb-a-559	genus.Lactobacillus.id.1837	Inverse variance weighted	7.23543	8	0.511458
Diagnoses - main ICD10: K80 Cholelithiasis || id:ukb-a-559	genus.Intestinibacter.id.11345	MR Egger	8.02492	9	0.531637
Diagnoses - main ICD10: K80 Cholelithiasis || id:ukb-a-559	genus.Intestinibacter.id.11345	Inverse variance weighted	8.05422	10	0.62354
Diagnoses - main ICD10: K80 Cholelithiasis || id:ukb-a-559	genus.Oscillospira.id.2064	MR Egger	4.69226	6	0.583844
Diagnoses - main ICD10: K80 Cholelithiasis || id:ukb-a-559	genus.Oscillospira.id.2064	Inverse variance weighted	7.17551	7	0.410838
Diagnoses - main ICD10: K80 Cholelithiasis || id:ukb-a-559	class.Gammaproteobacteria.id.3303	MR Egger	3.55078	5	0.615719
Diagnoses - main ICD10: K80 Cholelithiasis || id:ukb-a-559	class.Gammaproteobacteria.id.3303	Inverse variance weighted	3.65897	6	0.722714
Diagnoses - main ICD10: K80 Cholelithiasis || id:ukb-a-559	order.MollicutesRF9.id.11579	MR Egger	14.3925	11	0.212032
Diagnoses - main ICD10: K80 Cholelithiasis || id:ukb-a-559	order.MollicutesRF9.id.11579	Inverse variance weighted	14.8194	12	0.25146
Diagnoses - main ICD10: K80 Cholelithiasis || id:ukb-a-559	genus.Eggerthella.id.819	MR Egger	4.45809	8	0.813612
Diagnoses - main ICD10: K80 Cholelithiasis || id:ukb-a-559	genus.Eggerthella.id.819	Inverse variance weighted	4.54136	9	0.872319
Diagnoses - main ICD10: K80 Cholelithiasis || id:ukb-a-559	family.BacteroidalesS24.7group.id.11173	MR Egger	10.0717	6	0.121665
Diagnoses - main ICD10: K80 Cholelithiasis || id:ukb-a-559	family.BacteroidalesS24.7group.id.11173	Inverse variance weighted	10.3068	7	0.171843
Diagnoses - main ICD10: K80 Cholelithiasis || id:ukb-a-559	genus.unknowngenus.id.1000006162	MR Egger	7.09956	9	0.626754
Diagnoses - main ICD10: K80 Cholelithiasis || id:ukb-a-559	genus.unknowngenus.id.1000006162	Inverse variance weighted	7.32056	10	0.694875
Diagnoses - main ICD10: K80 Cholelithiasis || id:ukb-a-559	class.Lentisphaeria.id.2250	MR Egger	2.86593	6	0.825476
Diagnoses - main ICD10: K80 Cholelithiasis || id:ukb-a-559	class.Lentisphaeria.id.2250	Inverse variance weighted	3.47997	7	0.837342
Diagnoses - main ICD10: K80 Cholelithiasis || id:ukb-a-559	genus.Adlercreutzia.id.812	MR Egger	5.25751	6	0.511235
Diagnoses - main ICD10: K80 Cholelithiasis || id:ukb-a-559	genus.Adlercreutzia.id.812	Inverse variance weighted	6.73664	7	0.456807
Diagnoses - main ICD10: K80 Cholelithiasis || id:ukb-a-559	genus.Dialister.id.2183	MR Egger	9.86584	9	0.361455
Diagnoses - main ICD10: K80 Cholelithiasis || id:ukb-a-559	genus.Dialister.id.2183	Inverse variance weighted	10.3394	10	0.411237
Diagnoses - main ICD10: K80 Cholelithiasis || id:ukb-a-559	family.Pasteurellaceae.id.3689	MR Egger	16.0415	12	0.189342
Diagnoses - main ICD10: K80 Cholelithiasis || id:ukb-a-559	family.Pasteurellaceae.id.3689	Inverse variance weighted	16.8693	13	0.20535
Diagnoses - main ICD10: K80 Cholelithiasis || id:ukb-a-559	family.ClostridialesvadinBB60group.id.11286	MR Egger	8.83222	12	0.71719
Diagnoses - main ICD10: K80 Cholelithiasis || id:ukb-a-559	family.ClostridialesvadinBB60group.id.11286	Inverse variance weighted	10.8424	13	0.624018
Diagnoses - main ICD10: K80 Cholelithiasis || id:ukb-a-559	genus.LachnospiraceaeUCG001.id.11321	MR Egger	6.53909	11	0.835088
Diagnoses - main ICD10: K80 Cholelithiasis || id:ukb-a-559	genus.LachnospiraceaeUCG001.id.11321	Inverse variance weighted	7.97269	12	0.787261
Diagnoses - main ICD10: K80 Cholelithiasis || id:ukb-a-559	genus..Eubacteriumhalliigroup.id.11338	MR Egger	9.50492	12	0.659305
Diagnoses - main ICD10: K80 Cholelithiasis || id:ukb-a-559	genus..Eubacteriumhalliigroup.id.11338	Inverse variance weighted	10.7267	13	0.6337
Diagnoses - main ICD10: K80 Cholelithiasis || id:ukb-a-559	family.Prevotellaceae.id.960	MR Egger	7.92668	12	0.790833
Diagnoses - main ICD10: K80 Cholelithiasis || id:ukb-a-559	family.Prevotellaceae.id.960	Inverse variance weighted	9.34447	13	0.746458
Diagnoses - main ICD10: K80 Cholelithiasis || id:ukb-a-559	order.Bifidobacteriales.id.432	MR Egger	9.84022	9	0.363575
Diagnoses - main ICD10: K80 Cholelithiasis || id:ukb-a-559	order.Bifidobacteriales.id.432	Inverse variance weighted	10.0075	10	0.43984
Diagnoses - main ICD10: K80 Cholelithiasis || id:ukb-a-559	genus.Ruminococcus1.id.11373	MR Egger	6.364	8	0.606529
Diagnoses - main ICD10: K80 Cholelithiasis || id:ukb-a-559	genus.Ruminococcus1.id.11373	Inverse variance weighted	12.9946	9	0.162852
Diagnoses - main ICD10: K80 Cholelithiasis || id:ukb-a-559	family.Actinomycetaceae.id.421	MR Egger	1.14995	3	0.765032
Diagnoses - main ICD10: K80 Cholelithiasis || id:ukb-a-559	family.Actinomycetaceae.id.421	Inverse variance weighted	1.41662	4	0.8413
Diagnoses - main ICD10: K80 Cholelithiasis || id:ukb-a-559	class.Bacteroidia.id.912	MR Egger	13.0288	13	0.445587
Diagnoses - main ICD10: K80 Cholelithiasis || id:ukb-a-559	class.Bacteroidia.id.912	Inverse variance weighted	13.2444	14	0.507377
Diagnoses - main ICD10: K80 Cholelithiasis || id:ukb-a-559	genus.Catenibacterium.id.2153	MR Egger	3.25379	2	0.196539
Diagnoses - main ICD10: K80 Cholelithiasis || id:ukb-a-559	genus.Catenibacterium.id.2153	Inverse variance weighted	3.34718	3	0.341129
Diagnoses - main ICD10: K80 Cholelithiasis || id:ukb-a-559	genus.Desulfovibrio.id.3173	MR Egger	1.69102	7	0.974951
Diagnoses - main ICD10: K80 Cholelithiasis || id:ukb-a-559	genus.Desulfovibrio.id.3173	Inverse variance weighted	1.93975	8	0.982804
Diagnoses - main ICD10: K80 Cholelithiasis || id:ukb-a-559	genus.Lachnoclostridium.id.11308	MR Egger	41.9849	11	1.62948e-05
Diagnoses - main ICD10: K80 Cholelithiasis || id:ukb-a-559	genus.Lachnoclostridium.id.11308	Inverse variance weighted	49.8873	12	1.46226e-06
Diagnoses - main ICD10: K80 Cholelithiasis || id:ukb-a-559	genus.Butyricimonas.id.945	MR Egger	12.4816	10	0.254116
Diagnoses - main ICD10: K80 Cholelithiasis || id:ukb-a-559	genus.Butyricimonas.id.945	Inverse variance weighted	13.0868	11	0.287689
Diagnoses - main ICD10: K80 Cholelithiasis || id:ukb-a-559	genus.Butyricicoccus.id.2055	MR Egger	1.52126	5	0.910603
Diagnoses - main ICD10: K80 Cholelithiasis || id:ukb-a-559	genus.Butyricicoccus.id.2055	Inverse variance weighted	1.5255	6	0.957783
Diagnoses - main ICD10: K80 Cholelithiasis || id:ukb-a-559	genus.Barnesiella.id.944	MR Egger	18.3978	12	0.104134
Diagnoses - main ICD10: K80 Cholelithiasis || id:ukb-a-559	genus.Barnesiella.id.944	Inverse variance weighted	18.5786	13	0.136759
Diagnoses - main ICD10: K80 Cholelithiasis || id:ukb-a-559	genus.Phascolarctobacterium.id.2168	MR Egger	4.49228	8	0.810205
Diagnoses - main ICD10: K80 Cholelithiasis || id:ukb-a-559	genus.Phascolarctobacterium.id.2168	Inverse variance weighted	5.29405	9	0.807959
Diagnoses - main ICD10: K80 Cholelithiasis || id:ukb-a-559	genus..Clostridiuminnocuumgroup.id.14397	MR Egger	5.82042	7	0.560868
Diagnoses - main ICD10: K80 Cholelithiasis || id:ukb-a-559	genus..Clostridiuminnocuumgroup.id.14397	Inverse variance weighted	7.06054	8	0.530115
Diagnoses - main ICD10: K80 Cholelithiasis || id:ukb-a-559	genus.Parabacteroides.id.954	MR Egger	1.73136	4	0.785013
Diagnoses - main ICD10: K80 Cholelithiasis || id:ukb-a-559	genus.Parabacteroides.id.954	Inverse variance weighted	2.45479	5	0.783287
Diagnoses - main ICD10: K80 Cholelithiasis || id:ukb-a-559	phylum.Tenericutes.id.3919	MR Egger	12.9242	9	0.166067
Diagnoses - main ICD10: K80 Cholelithiasis || id:ukb-a-559	phylum.Tenericutes.id.3919	Inverse variance weighted	13.0438	10	0.221232
Diagnoses - main ICD10: K80 Cholelithiasis || id:ukb-a-559	order.Actinomycetales.id.420	MR Egger	1.13781	3	0.767956
Diagnoses - main ICD10: K80 Cholelithiasis || id:ukb-a-559	order.Actinomycetales.id.420	Inverse variance weighted	1.40915	4	0.842603
Diagnoses - main ICD10: K80 Cholelithiasis || id:ukb-a-559	family.Victivallaceae.id.2255	MR Egger	7.33372	10	0.693608
Diagnoses - main ICD10: K80 Cholelithiasis || id:ukb-a-559	family.Victivallaceae.id.2255	Inverse variance weighted	7.83763	11	0.727771
Diagnoses - main ICD10: K80 Cholelithiasis || id:ukb-a-559	genus.RuminococcaceaeNK4A214group.id.11358	MR Egger	15.167	12	0.23243
Diagnoses - main ICD10: K80 Cholelithiasis || id:ukb-a-559	genus.RuminococcaceaeNK4A214group.id.11358	Inverse variance weighted	15.1697	13	0.296882
Diagnoses - main ICD10: K80 Cholelithiasis || id:ukb-a-559	family.Ruminococcaceae.id.2050	MR Egger	9.8605	8	0.274954
Diagnoses - main ICD10: K80 Cholelithiasis || id:ukb-a-559	family.Ruminococcaceae.id.2050	Inverse variance weighted	10.3875	9	0.320036
Diagnoses - main ICD10: K80 Cholelithiasis || id:ukb-a-559	genus.unknowngenus.id.826	MR Egger	7.80022	12	0.800541
Diagnoses - main ICD10: K80 Cholelithiasis || id:ukb-a-559	genus.unknowngenus.id.826	Inverse variance weighted	7.94193	13	0.847363
Diagnoses - main ICD10: K80 Cholelithiasis || id:ukb-a-559	genus.Gordonibacter.id.821	MR Egger	8.07496	11	0.706573
Diagnoses - main ICD10: K80 Cholelithiasis || id:ukb-a-559	genus.Gordonibacter.id.821	Inverse variance weighted	8.30436	12	0.760917
Diagnoses - main ICD10: K80 Cholelithiasis || id:ukb-a-559	family.Desulfovibrionaceae.id.3169	MR Egger	6.14742	7	0.522645
Diagnoses - main ICD10: K80 Cholelithiasis || id:ukb-a-559	family.Desulfovibrionaceae.id.3169	Inverse variance weighted	6.15401	8	0.629985
Diagnoses - main ICD10: K80 Cholelithiasis || id:ukb-a-559	family.Christensenellaceae.id.1866	MR Egger	11.2653	7	0.127458
Diagnoses - main ICD10: K80 Cholelithiasis || id:ukb-a-559	family.Christensenellaceae.id.1866	Inverse variance weighted	11.4483	8	0.17757
Diagnoses - main ICD10: K80 Cholelithiasis || id:ukb-a-559	genus.RuminococcaceaeUCG005.id.11363	MR Egger	5.4754	12	0.94019
Diagnoses - main ICD10: K80 Cholelithiasis || id:ukb-a-559	genus.RuminococcaceaeUCG005.id.11363	Inverse variance weighted	7.49726	13	0.874743
Diagnoses - main ICD10: K80 Cholelithiasis || id:ukb-a-559	genus..Eubacteriumcoprostanoligenesgroup.id.11375	MR Egger	17.0116	11	0.107533
Diagnoses - main ICD10: K80 Cholelithiasis || id:ukb-a-559	genus..Eubacteriumcoprostanoligenesgroup.id.11375	Inverse variance weighted	17.1412	12	0.144363
Diagnoses - main ICD10: K80 Cholelithiasis || id:ukb-a-559	phylum.Actinobacteria.id.400	MR Egger	7.96561	13	0.845833
Diagnoses - main ICD10: K80 Cholelithiasis || id:ukb-a-559	phylum.Actinobacteria.id.400	Inverse variance weighted	8.18873	14	0.879263
Diagnoses - main ICD10: K80 Cholelithiasis || id:ukb-a-559	genus.Enterorhabdus.id.820	MR Egger	5.62017	4	0.229367
Diagnoses - main ICD10: K80 Cholelithiasis || id:ukb-a-559	genus.Enterorhabdus.id.820	Inverse variance weighted	6.62097	5	0.250389
Diagnoses - main ICD10: K80 Cholelithiasis || id:ukb-a-559	genus.Odoribacter.id.952	MR Egger	2.44642	4	0.654255
Diagnoses - main ICD10: K80 Cholelithiasis || id:ukb-a-559	genus.Odoribacter.id.952	Inverse variance weighted	6.82635	5	0.233878
Diagnoses - main ICD10: K80 Cholelithiasis || id:ukb-a-559	genus.ChristensenellaceaeR.7group.id.11283	MR Egger	7.81419	8	0.451829
Diagnoses - main ICD10: K80 Cholelithiasis || id:ukb-a-559	genus.ChristensenellaceaeR.7group.id.11283	Inverse variance weighted	9.4129	9	0.400065
Diagnoses - main ICD10: K80 Cholelithiasis || id:ukb-a-559	genus.Tyzzerella3.id.11335	MR Egger	4.29599	9	0.890874
Diagnoses - main ICD10: K80 Cholelithiasis || id:ukb-a-559	genus.Tyzzerella3.id.11335	Inverse variance weighted	4.32975	10	0.931248
Diagnoses - main ICD10: K80 Cholelithiasis || id:ukb-a-559	family.Alcaligenaceae.id.2875	MR Egger	6.96366	10	0.728871
Diagnoses - main ICD10: K80 Cholelithiasis || id:ukb-a-559	family.Alcaligenaceae.id.2875	Inverse variance weighted	6.98097	11	0.800622
Diagnoses - main ICD10: K80 Cholelithiasis || id:ukb-a-559	genus.Parasutterella.id.2892	MR Egger	16.2978	12	0.177975
Diagnoses - main ICD10: K80 Cholelithiasis || id:ukb-a-559	genus.Parasutterella.id.2892	Inverse variance weighted	22.113	13	0.0536351
Diagnoses - main ICD10: K80 Cholelithiasis || id:ukb-a-559	genus.Collinsella.id.815	MR Egger	8.70262	7	0.274718
Diagnoses - main ICD10: K80 Cholelithiasis || id:ukb-a-559	genus.Collinsella.id.815	Inverse variance weighted	9.4984	8	0.302009
Diagnoses - main ICD10: K80 Cholelithiasis || id:ukb-a-559	genus.Paraprevotella.id.962	MR Egger	6.39139	10	0.781379
Diagnoses - main ICD10: K80 Cholelithiasis || id:ukb-a-559	genus.Paraprevotella.id.962	Inverse variance weighted	8.333	11	0.6832
Diagnoses - main ICD10: K80 Cholelithiasis || id:ukb-a-559	genus.Veillonella.id.2198	MR Egger	3.67971	6	0.719927
Diagnoses - main ICD10: K80 Cholelithiasis || id:ukb-a-559	genus.Veillonella.id.2198	Inverse variance weighted	3.80651	7	0.801775
Diagnoses - main ICD10: K80 Cholelithiasis || id:ukb-a-559	class.Deltaproteobacteria.id.3087	MR Egger	7.90846	10	0.637778
Diagnoses - main ICD10: K80 Cholelithiasis || id:ukb-a-559	class.Deltaproteobacteria.id.3087	Inverse variance weighted	8.02784	11	0.710808
Diagnoses - main ICD10: K80 Cholelithiasis || id:ukb-a-559	genus.CandidatusSoleaferrea.id.11350	MR Egger	6.96358	6	0.324228
Diagnoses - main ICD10: K80 Cholelithiasis || id:ukb-a-559	genus.CandidatusSoleaferrea.id.11350	Inverse variance weighted	7.48821	7	0.379874
Diagnoses - main ICD10: K80 Cholelithiasis || id:ukb-a-559	family.Defluviitaleaceae.id.1924	MR Egger	17.2939	9	0.0443076
Diagnoses - main ICD10: K80 Cholelithiasis || id:ukb-a-559	family.Defluviitaleaceae.id.1924	Inverse variance weighted	17.6567	10	0.0610388
Diagnoses - main ICD10: K80 Cholelithiasis || id:ukb-a-559	genus.Romboutsia.id.11347	MR Egger	3.84046	10	0.954257
Diagnoses - main ICD10: K80 Cholelithiasis || id:ukb-a-559	genus.Romboutsia.id.11347	Inverse variance weighted	6.07671	11	0.868197
Diagnoses - main ICD10: K80 Cholelithiasis || id:ukb-a-559	genus.Prevotella9.id.11183	MR Egger	7.03549	10	0.722091
Diagnoses - main ICD10: K80 Cholelithiasis || id:ukb-a-559	genus.Prevotella9.id.11183	Inverse variance weighted	8.23431	11	0.692174
Diagnoses - main ICD10: K80 Cholelithiasis || id:ukb-a-559	family.Enterobacteriaceae.id.3469	MR Egger	5.53924	5	0.353663
Diagnoses - main ICD10: K80 Cholelithiasis || id:ukb-a-559	family.Enterobacteriaceae.id.3469	Inverse variance weighted	6.03198	6	0.419617
Diagnoses - main ICD10: K80 Cholelithiasis || id:ukb-a-559	family.Acidaminococcaceae.id.2166	MR Egger	0.0683737	4	0.999429
Diagnoses - main ICD10: K80 Cholelithiasis || id:ukb-a-559	family.Acidaminococcaceae.id.2166	Inverse variance weighted	7.06125	5	0.216124
Diagnoses - main ICD10: K80 Cholelithiasis || id:ukb-a-559	genus.Oscillibacter.id.2063	MR Egger	10.3911	11	0.495585
Diagnoses - main ICD10: K80 Cholelithiasis || id:ukb-a-559	genus.Oscillibacter.id.2063	Inverse variance weighted	11.3518	12	0.49903
Diagnoses - main ICD10: K80 Cholelithiasis || id:ukb-a-559	genus.LachnospiraceaeUCG010.id.11330	MR Egger	8.44389	8	0.391353
Diagnoses - main ICD10: K80 Cholelithiasis || id:ukb-a-559	genus.LachnospiraceaeUCG010.id.11330	Inverse variance weighted	9.90339	9	0.358363
Diagnoses - main ICD10: K80 Cholelithiasis || id:ukb-a-559	genus.Streptococcus.id.1853	MR Egger	10.5452	13	0.648855
Diagnoses - main ICD10: K80 Cholelithiasis || id:ukb-a-559	genus.Streptococcus.id.1853	Inverse variance weighted	11.185	14	0.671446
Diagnoses - main ICD10: K80 Cholelithiasis || id:ukb-a-559	genus..Eubacteriumbrachygroup.id.11296	MR Egger	1.57254	7	0.979691
Diagnoses - main ICD10: K80 Cholelithiasis || id:ukb-a-559	genus..Eubacteriumbrachygroup.id.11296	Inverse variance weighted	1.9314	8	0.983043
Diagnoses - main ICD10: K80 Cholelithiasis || id:ukb-a-559	genus.LachnospiraceaeNC2004group.id.11316	MR Egger	5.45044	7	0.605169
Diagnoses - main ICD10: K80 Cholelithiasis || id:ukb-a-559	genus.LachnospiraceaeNC2004group.id.11316	Inverse variance weighted	6.58441	8	0.582061
Diagnoses - main ICD10: K80 Cholelithiasis || id:ukb-a-559	family.Coriobacteriaceae.id.811	MR Egger	18.8586	11	0.0636798
Diagnoses - main ICD10: K80 Cholelithiasis || id:ukb-a-559	family.Coriobacteriaceae.id.811	Inverse variance weighted	20.2926	12	0.0617502
Diagnoses - main ICD10: K80 Cholelithiasis || id:ukb-a-559	genus.Prevotella7.id.11182	MR Egger	9.99117	9	0.351201
Diagnoses - main ICD10: K80 Cholelithiasis || id:ukb-a-559	genus.Prevotella7.id.11182	Inverse variance weighted	11.0348	10	0.35481
Diagnoses - main ICD10: K80 Cholelithiasis || id:ukb-a-559	genus.ErysipelotrichaceaeUCG003.id.11384	MR Egger	9.24336	12	0.682016
Diagnoses - main ICD10: K80 Cholelithiasis || id:ukb-a-559	genus.ErysipelotrichaceaeUCG003.id.11384	Inverse variance weighted	9.37701	13	0.743911
Diagnoses - main ICD10: K80 Cholelithiasis || id:ukb-a-559	genus.unknowngenus.id.2071	MR Egger	7.37578	13	0.881762
Diagnoses - main ICD10: K80 Cholelithiasis || id:ukb-a-559	genus.unknowngenus.id.2071	Inverse variance weighted	7.57981	14	0.910049
Diagnoses - main ICD10: K80 Cholelithiasis || id:ukb-a-559	family.FamilyXIII.id.1957	MR Egger	7.87329	7	0.3439
Diagnoses - main ICD10: K80 Cholelithiasis || id:ukb-a-559	family.FamilyXIII.id.1957	Inverse variance weighted	8.17559	8	0.416509
Diagnoses - main ICD10: K80 Cholelithiasis || id:ukb-a-559	family.Peptococcaceae.id.2024	MR Egger	7.47506	7	0.381145
Diagnoses - main ICD10: K80 Cholelithiasis || id:ukb-a-559	family.Peptococcaceae.id.2024	Inverse variance weighted	7.87965	8	0.445313
Diagnoses - main ICD10: K80 Cholelithiasis || id:ukb-a-559	genus.unknowngenus.id.1000005472	MR Egger	14.3925	11	0.212032
Diagnoses - main ICD10: K80 Cholelithiasis || id:ukb-a-559	genus.unknowngenus.id.1000005472	Inverse variance weighted	14.8194	12	0.25146
Diagnoses - main ICD10: K80 Cholelithiasis || id:ukb-a-559	family.Rikenellaceae.id.967	MR Egger	15.9198	16	0.458569
Diagnoses - main ICD10: K80 Cholelithiasis || id:ukb-a-559	family.Rikenellaceae.id.967	Inverse variance weighted	16.364	17	0.498193
Diagnoses - main ICD10: K80 Cholelithiasis || id:ukb-a-559	phylum.Bacteroidetes.id.905	MR Egger	10.7905	11	0.460977
Diagnoses - main ICD10: K80 Cholelithiasis || id:ukb-a-559	phylum.Bacteroidetes.id.905	Inverse variance weighted	10.9589	12	0.532446
Diagnoses - main ICD10: K80 Cholelithiasis || id:ukb-a-559	genus.unknowngenus.id.1000001215	MR Egger	4.11904	6	0.660571
Diagnoses - main ICD10: K80 Cholelithiasis || id:ukb-a-559	genus.unknowngenus.id.1000001215	Inverse variance weighted	4.73438	7	0.692341
Diagnoses - main ICD10: K80 Cholelithiasis || id:ukb-a-559	order.Verrucomicrobiales.id.4030	MR Egger	10.6891	8	0.219945
Diagnoses - main ICD10: K80 Cholelithiasis || id:ukb-a-559	order.Verrucomicrobiales.id.4030	Inverse variance weighted	11.8662	9	0.220961
Diagnoses - main ICD10: K80 Cholelithiasis || id:ukb-a-559	genus.Intestinimonas.id.2062	MR Egger	10.9526	14	0.689752
Diagnoses - main ICD10: K80 Cholelithiasis || id:ukb-a-559	genus.Intestinimonas.id.2062	Inverse variance weighted	10.9571	15	0.75563
Diagnoses - main ICD10: K80 Cholelithiasis || id:ukb-a-559	genus.Lactococcus.id.1851	MR Egger	3.9513	7	0.78537
Diagnoses - main ICD10: K80 Cholelithiasis || id:ukb-a-559	genus.Lactococcus.id.1851	Inverse variance weighted	5.05251	8	0.751949
Diagnoses - main ICD10: K80 Cholelithiasis || id:ukb-a-559	genus.Roseburia.id.2012	MR Egger	17.4213	11	0.0960174
Diagnoses - main ICD10: K80 Cholelithiasis || id:ukb-a-559	genus.Roseburia.id.2012	Inverse variance weighted	17.8664	12	0.119807
Diagnoses - main ICD10: K80 Cholelithiasis || id:ukb-a-559	genus.unknowngenus.id.1868	MR Egger	6.33971	10	0.785961
Diagnoses - main ICD10: K80 Cholelithiasis || id:ukb-a-559	genus.unknowngenus.id.1868	Inverse variance weighted	6.34626	11	0.849291
Diagnoses - main ICD10: K80 Cholelithiasis || id:ukb-a-559	order.Selenomonadales.id.2165	MR Egger	16.3937	9	0.059101
Diagnoses - main ICD10: K80 Cholelithiasis || id:ukb-a-559	order.Selenomonadales.id.2165	Inverse variance weighted	17.7515	10	0.059303
Diagnoses - main ICD10: K80 Cholelithiasis || id:ukb-a-559	family.Erysipelotrichaceae.id.2149	MR Egger	10.6791	11	0.470524
Diagnoses - main ICD10: K80 Cholelithiasis || id:ukb-a-559	family.Erysipelotrichaceae.id.2149	Inverse variance weighted	10.6815	12	0.556391
Diagnoses - main ICD10: K80 Cholelithiasis || id:ukb-a-559	genus.Faecalibacterium.id.2057	MR Egger	5.00586	8	0.756949
Diagnoses - main ICD10: K80 Cholelithiasis || id:ukb-a-559	genus.Faecalibacterium.id.2057	Inverse variance weighted	5.0204	9	0.832526
Diagnoses - main ICD10: K80 Cholelithiasis || id:ukb-a-559	genus.RuminococcaceaeUCG002.id.11360	MR Egger	21.5094	17	0.204328
Diagnoses - main ICD10: K80 Cholelithiasis || id:ukb-a-559	genus.RuminococcaceaeUCG002.id.11360	Inverse variance weighted	21.5119	18	0.254375
Diagnoses - main ICD10: K80 Cholelithiasis || id:ukb-a-559	genus.Olsenella.id.822	MR Egger	5.56049	7	0.591898
Diagnoses - main ICD10: K80 Cholelithiasis || id:ukb-a-559	genus.Olsenella.id.822	Inverse variance weighted	5.65294	8	0.686043
Diagnoses - main ICD10: K80 Cholelithiasis || id:ukb-a-559	family.Bifidobacteriaceae.id.433	MR Egger	9.84022	9	0.363575
Diagnoses - main ICD10: K80 Cholelithiasis || id:ukb-a-559	family.Bifidobacteriaceae.id.433	Inverse variance weighted	10.0075	10	0.43984
Diagnoses - main ICD10: K80 Cholelithiasis || id:ukb-a-559	order.Burkholderiales.id.2874	MR Egger	4.06001	9	0.907418
Diagnoses - main ICD10: K80 Cholelithiasis || id:ukb-a-559	order.Burkholderiales.id.2874	Inverse variance weighted	5.57252	10	0.84981
Diagnoses - main ICD10: K80 Cholelithiasis || id:ukb-a-559	order.Erysipelotrichales.id.2148	MR Egger	10.6791	11	0.470524
Diagnoses - main ICD10: K80 Cholelithiasis || id:ukb-a-559	order.Erysipelotrichales.id.2148	Inverse variance weighted	10.6815	12	0.556391
Diagnoses - main ICD10: K80 Cholelithiasis || id:ukb-a-559	genus.LachnospiraceaeND3007group.id.11317	MR Egger	2.21182	1	0.136957
Diagnoses - main ICD10: K80 Cholelithiasis || id:ukb-a-559	genus.LachnospiraceaeND3007group.id.11317	Inverse variance weighted	2.22113	2	0.329373
Diagnoses - main ICD10: K80 Cholelithiasis || id:ukb-a-559	class.Bacilli.id.1673	MR Egger	11.3753	16	0.785751
Diagnoses - main ICD10: K80 Cholelithiasis || id:ukb-a-559	class.Bacilli.id.1673	Inverse variance weighted	11.5414	17	0.827076
Diagnoses - main ICD10: K80 Cholelithiasis || id:ukb-a-559	genus.Flavonifractor.id.2059	MR Egger	3.15234	3	0.368729
Diagnoses - main ICD10: K80 Cholelithiasis || id:ukb-a-559	genus.Flavonifractor.id.2059	Inverse variance weighted	3.15419	4	0.532362
Diagnoses - main ICD10: K80 Cholelithiasis || id:ukb-a-559	genus.Allisonella.id.2174	MR Egger	7.96119	5	0.158388
Diagnoses - main ICD10: K80 Cholelithiasis || id:ukb-a-559	genus.Allisonella.id.2174	Inverse variance weighted	8.05283	6	0.234258
Diagnoses - main ICD10: K80 Cholelithiasis || id:ukb-a-559	genus.unknowngenus.id.2755	MR Egger	11.79	10	0.299354
Diagnoses - main ICD10: K80 Cholelithiasis || id:ukb-a-559	genus.unknowngenus.id.2755	Inverse variance weighted	11.7961	11	0.379164
Diagnoses - main ICD10: K80 Cholelithiasis || id:ukb-a-559	genus.Ruminiclostridium9.id.11357	MR Egger	2.44113	7	0.931465
Diagnoses - main ICD10: K80 Cholelithiasis || id:ukb-a-559	genus.Ruminiclostridium9.id.11357	Inverse variance weighted	2.9305	8	0.938643
Diagnoses - main ICD10: K80 Cholelithiasis || id:ukb-a-559	family.Lactobacillaceae.id.1836	MR Egger	5.68558	6	0.459317
Diagnoses - main ICD10: K80 Cholelithiasis || id:ukb-a-559	family.Lactobacillaceae.id.1836	Inverse variance weighted	7.58896	7	0.370229
Diagnoses - main ICD10: K80 Cholelithiasis || id:ukb-a-559	genus.Clostridiumsensustricto1.id.1873	MR Egger	1.22487	5	0.942469
Diagnoses - main ICD10: K80 Cholelithiasis || id:ukb-a-559	genus.Clostridiumsensustricto1.id.1873	Inverse variance weighted	1.25168	6	0.974255
Diagnoses - main ICD10: K80 Cholelithiasis || id:ukb-a-559	family.Clostridiaceae1.id.1869	MR Egger	6.21227	8	0.623468
Diagnoses - main ICD10: K80 Cholelithiasis || id:ukb-a-559	family.Clostridiaceae1.id.1869	Inverse variance weighted	6.81326	9	0.656555
Diagnoses - main ICD10: K80 Cholelithiasis || id:ukb-a-559	genus.Eisenbergiella.id.11304	MR Egger	3.53844	9	0.939089
Diagnoses - main ICD10: K80 Cholelithiasis || id:ukb-a-559	genus.Eisenbergiella.id.11304	Inverse variance weighted	5.06422	10	0.886847
Diagnoses - main ICD10: K80 Cholelithiasis || id:ukb-a-559	genus.Ruminiclostridium6.id.11356	MR Egger	46.1452	13	1.34593e-05
Diagnoses - main ICD10: K80 Cholelithiasis || id:ukb-a-559	genus.Ruminiclostridium6.id.11356	Inverse variance weighted	49.3725	14	7.77447e-06
Diagnoses - main ICD10: K80 Cholelithiasis || id:ukb-a-559	genus.FamilyXIIIAD3011group.id.11293	MR Egger	7.46975	10	0.680477
Diagnoses - main ICD10: K80 Cholelithiasis || id:ukb-a-559	genus.FamilyXIIIAD3011group.id.11293	Inverse variance weighted	7.49533	11	0.75767
Diagnoses - main ICD10: K80 Cholelithiasis || id:ukb-a-559	family.Methanobacteriaceae.id.121	MR Egger	10.6392	8	0.222992
Diagnoses - main ICD10: K80 Cholelithiasis || id:ukb-a-559	family.Methanobacteriaceae.id.121	Inverse variance weighted	12.3175	9	0.195996
Diagnoses - main ICD10: K80 Cholelithiasis || id:ukb-a-559	family.Rhodospirillaceae.id.2717	MR Egger	13.905	13	0.380569
Diagnoses - main ICD10: K80 Cholelithiasis || id:ukb-a-559	family.Rhodospirillaceae.id.2717	Inverse variance weighted	13.9772	14	0.451411
Diagnoses - main ICD10: K80 Cholelithiasis || id:ukb-a-559	phylum.Cyanobacteria.id.1500	MR Egger	4.36114	5	0.498675
Diagnoses - main ICD10: K80 Cholelithiasis || id:ukb-a-559	phylum.Cyanobacteria.id.1500	Inverse variance weighted	4.59316	6	0.596946
Diagnoses - main ICD10: K80 Cholelithiasis || id:ukb-a-559	class.Clostridia.id.1859	MR Egger	6.46056	10	0.7752
Diagnoses - main ICD10: K80 Cholelithiasis || id:ukb-a-559	class.Clostridia.id.1859	Inverse variance weighted	6.46269	11	0.84078
Diagnoses - main ICD10: K80 Cholelithiasis || id:ukb-a-559	family.Peptostreptococcaceae.id.2042	MR Egger	16.0498	9	0.0658489
Diagnoses - main ICD10: K80 Cholelithiasis || id:ukb-a-559	family.Peptostreptococcaceae.id.2042	Inverse variance weighted	16.0931	10	0.0969992
Diagnoses - main ICD10: K80 Cholelithiasis || id:ukb-a-559	family.Porphyromonadaceae.id.943	MR Egger	1.72729	7	0.973384
Diagnoses - main ICD10: K80 Cholelithiasis || id:ukb-a-559	family.Porphyromonadaceae.id.943	Inverse variance weighted	3.87334	8	0.868367
Diagnoses - main ICD10: K80 Cholelithiasis || id:ukb-a-559	genus.Marvinbryantia.id.2005	MR Egger	8.89553	8	0.351185
Diagnoses - main ICD10: K80 Cholelithiasis || id:ukb-a-559	genus.Marvinbryantia.id.2005	Inverse variance weighted	8.91378	9	0.445271
Diagnoses - main ICD10: K80 Cholelithiasis || id:ukb-a-559	family.Verrucomicrobiaceae.id.4036	MR Egger	10.6994	8	0.21932
Diagnoses - main ICD10: K80 Cholelithiasis || id:ukb-a-559	family.Verrucomicrobiaceae.id.4036	Inverse variance weighted	11.8657	9	0.220987
Diagnoses - main ICD10: K80 Cholelithiasis || id:ukb-a-559	class.Verrucomicrobiae.id.4029	MR Egger	10.6891	8	0.219945
Diagnoses - main ICD10: K80 Cholelithiasis || id:ukb-a-559	class.Verrucomicrobiae.id.4029	Inverse variance weighted	11.8662	9	0.220961
Diagnoses - main ICD10: K80 Cholelithiasis || id:ukb-a-559	genus.Senegalimassilia.id.11160	MR Egger	4.50546	3	0.211803
Diagnoses - main ICD10: K80 Cholelithiasis || id:ukb-a-559	genus.Senegalimassilia.id.11160	Inverse variance weighted	5.2373	4	0.263804
Diagnoses - main ICD10: K80 Cholelithiasis || id:ukb-a-559	genus.unknowngenus.id.2041	MR Egger	3.32965	10	0.972568
Diagnoses - main ICD10: K80 Cholelithiasis || id:ukb-a-559	genus.unknowngenus.id.2041	Inverse variance weighted	5.06762	11	0.927848
Diagnoses - main ICD10: K80 Cholelithiasis || id:ukb-a-559	genus.Holdemanella.id.11393	MR Egger	4.46935	9	0.877901
Diagnoses - main ICD10: K80 Cholelithiasis || id:ukb-a-559	genus.Holdemanella.id.11393	Inverse variance weighted	4.62304	10	0.914897
Diagnoses - main ICD10: K80 Cholelithiasis || id:ukb-a-559	genus.Lachnospira.id.2004	MR Egger	1.73478	4	0.78439
Diagnoses - main ICD10: K80 Cholelithiasis || id:ukb-a-559	genus.Lachnospira.id.2004	Inverse variance weighted	2.59092	5	0.762745
Diagnoses - main ICD10: K80 Cholelithiasis || id:ukb-a-559	class.Erysipelotrichia.id.2147	MR Egger	10.6791	11	0.470524
Diagnoses - main ICD10: K80 Cholelithiasis || id:ukb-a-559	class.Erysipelotrichia.id.2147	Inverse variance weighted	10.6815	12	0.556391
Diagnoses - main ICD10: K80 Cholelithiasis || id:ukb-a-559	order.Gastranaerophilales.id.1591	MR Egger	4.11904	6	0.660571
Diagnoses - main ICD10: K80 Cholelithiasis || id:ukb-a-559	order.Gastranaerophilales.id.1591	Inverse variance weighted	4.73438	7	0.692341
Diagnoses - main ICD10: K80 Cholelithiasis || id:ukb-a-559	class.Methanobacteria.id.119	MR Egger	10.6392	8	0.222992
Diagnoses - main ICD10: K80 Cholelithiasis || id:ukb-a-559	class.Methanobacteria.id.119	Inverse variance weighted	12.3175	9	0.195996
Diagnoses - main ICD10: K80 Cholelithiasis || id:ukb-a-559	genus..Eubacteriumfissicatenagroup.id.14373	MR Egger	7.40564	7	0.3879
Diagnoses - main ICD10: K80 Cholelithiasis || id:ukb-a-559	genus..Eubacteriumfissicatenagroup.id.14373	Inverse variance weighted	9.75809	8	0.282417
Diagnoses - main ICD10: K80 Cholelithiasis || id:ukb-a-559	class.Negativicutes.id.2164	MR Egger	16.3937	9	0.059101
Diagnoses - main ICD10: K80 Cholelithiasis || id:ukb-a-559	class.Negativicutes.id.2164	Inverse variance weighted	17.7515	10	0.059303
Diagnoses - main ICD10: K80 Cholelithiasis || id:ukb-a-559	genus.Haemophilus.id.3698	MR Egger	5.49621	7	0.599641
Diagnoses - main ICD10: K80 Cholelithiasis || id:ukb-a-559	genus.Haemophilus.id.3698	Inverse variance weighted	7.22685	8	0.512367
Diagnoses - main ICD10: K80 Cholelithiasis || id:ukb-a-559	genus..Eubacteriumxylanophilumgroup.id.14375	MR Egger	19.7114	6	0.00311657
Diagnoses - main ICD10: K80 Cholelithiasis || id:ukb-a-559	genus..Eubacteriumxylanophilumgroup.id.14375	Inverse variance weighted	19.7543	7	0.00612566
Diagnoses - main ICD10: K80 Cholelithiasis || id:ukb-a-559	class.Betaproteobacteria.id.2867	MR Egger	5.93572	10	0.820635
Diagnoses - main ICD10: K80 Cholelithiasis || id:ukb-a-559	class.Betaproteobacteria.id.2867	Inverse variance weighted	7.33878	11	0.771022
Diagnoses - main ICD10: K80 Cholelithiasis || id:ukb-a-559	genus.LachnospiraceaeNK4A136group.id.11319	MR Egger	6.11424	12	0.910214
Diagnoses - main ICD10: K80 Cholelithiasis || id:ukb-a-559	genus.LachnospiraceaeNK4A136group.id.11319	Inverse variance weighted	7.51245	13	0.873851
Diagnoses - main ICD10: K80 Cholelithiasis || id:ukb-a-559	genus.Fusicatenibacter.id.11305	MR Egger	13.5601	15	0.559118
Diagnoses - main ICD10: K80 Cholelithiasis || id:ukb-a-559	genus.Fusicatenibacter.id.11305	Inverse variance weighted	13.6082	16	0.627875
Diagnoses - main ICD10: K80 Cholelithiasis || id:ukb-a-559	family.unknownfamily.id.1000001214	MR Egger	4.11904	6	0.660571
Diagnoses - main ICD10: K80 Cholelithiasis || id:ukb-a-559	family.unknownfamily.id.1000001214	Inverse variance weighted	4.73438	7	0.692341
Diagnoses - main ICD10: K80 Cholelithiasis || id:ukb-a-559	order.Bacteroidales.id.913	MR Egger	13.0288	13	0.445587
Diagnoses - main ICD10: K80 Cholelithiasis || id:ukb-a-559	order.Bacteroidales.id.913	Inverse variance weighted	13.2444	14	0.507377
Diagnoses - main ICD10: K80 Cholelithiasis || id:ukb-a-559	phylum.Lentisphaerae.id.2238	MR Egger	7.32118	7	0.396222
Diagnoses - main ICD10: K80 Cholelithiasis || id:ukb-a-559	phylum.Lentisphaerae.id.2238	Inverse variance weighted	7.77565	8	0.455686
Diagnoses - main ICD10: K80 Cholelithiasis || id:ukb-a-559	genus..Eubacteriumoxidoreducensgroup.id.11339	MR Egger	5.9537	3	0.113885
Diagnoses - main ICD10: K80 Cholelithiasis || id:ukb-a-559	genus..Eubacteriumoxidoreducensgroup.id.11339	Inverse variance weighted	6.09599	4	0.192093
Diagnoses - main ICD10: K80 Cholelithiasis || id:ukb-a-559	family.Lachnospiraceae.id.1987	MR Egger	12.4775	14	0.568015
Diagnoses - main ICD10: K80 Cholelithiasis || id:ukb-a-559	family.Lachnospiraceae.id.1987	Inverse variance weighted	12.9017	15	0.609894
Diagnoses - main ICD10: K80 Cholelithiasis || id:ukb-a-559	genus.Coprococcus1.id.11301	MR Egger	9.67078	10	0.469836
Diagnoses - main ICD10: K80 Cholelithiasis || id:ukb-a-559	genus.Coprococcus1.id.11301	Inverse variance weighted	11.2264	11	0.424496
Diagnoses - main ICD10: K80 Cholelithiasis || id:ukb-a-559	genus.Coprococcus3.id.11303	MR Egger	5.94438	5	0.311669
Diagnoses - main ICD10: K80 Cholelithiasis || id:ukb-a-559	genus.Coprococcus3.id.11303	Inverse variance weighted	7.66555	6	0.263644
Diagnoses - main ICD10: K80 Cholelithiasis || id:ukb-a-559	order.Bacillales.id.1674	MR Egger	5.94295	6	0.429611
Diagnoses - main ICD10: K80 Cholelithiasis || id:ukb-a-559	order.Bacillales.id.1674	Inverse variance weighted	5.94322	7	0.546395
Diagnoses - main ICD10: K80 Cholelithiasis || id:ukb-a-559	genus.Methanobrevibacter.id.123	MR Egger	14.0584	5	0.0152427
Diagnoses - main ICD10: K80 Cholelithiasis || id:ukb-a-559	genus.Methanobrevibacter.id.123	Inverse variance weighted	14.0602	6	0.0289712
Diagnoses - main ICD10: K80 Cholelithiasis || id:ukb-a-559	genus..Ruminococcusgauvreauiigroup.id.11342	MR Egger	13.5439	9	0.139499
Diagnoses - main ICD10: K80 Cholelithiasis || id:ukb-a-559	genus..Ruminococcusgauvreauiigroup.id.11342	Inverse variance weighted	14.7095	10	0.143016
Diagnoses - main ICD10: K80 Cholelithiasis || id:ukb-a-559	genus.RikenellaceaeRC9gutgroup.id.11191	MR Egger	7.03949	8	0.532378
Diagnoses - main ICD10: K80 Cholelithiasis || id:ukb-a-559	genus.RikenellaceaeRC9gutgroup.id.11191	Inverse variance weighted	7.33268	9	0.602525
Diagnoses - main ICD10: K80 Cholelithiasis || id:ukb-a-559	genus.Alistipes.id.968	MR Egger	12.3095	10	0.264874
Diagnoses - main ICD10: K80 Cholelithiasis || id:ukb-a-559	genus.Alistipes.id.968	Inverse variance weighted	12.5957	11	0.320571
Diagnoses - main ICD10: K80 Cholelithiasis || id:ukb-a-559	class.Mollicutes.id.3920	MR Egger	12.9242	9	0.166067
Diagnoses - main ICD10: K80 Cholelithiasis || id:ukb-a-559	class.Mollicutes.id.3920	Inverse variance weighted	13.0438	10	0.221232
Diagnoses - main ICD10: K80 Cholelithiasis || id:ukb-a-559	genus.Hungatella.id.11306	MR Egger	0.808659	3	0.847395
Diagnoses - main ICD10: K80 Cholelithiasis || id:ukb-a-559	genus.Hungatella.id.11306	Inverse variance weighted	3.05598	4	0.548501
Diagnoses - main ICD10: K80 Cholelithiasis || id:ukb-a-559	genus.Slackia.id.825	MR Egger	0.990239	4	0.911272
Diagnoses - main ICD10: K80 Cholelithiasis || id:ukb-a-559	genus.Slackia.id.825	Inverse variance weighted	3.7542	5	0.58532
Diagnoses - main ICD10: K80 Cholelithiasis || id:ukb-a-559	genus.Holdemania.id.2157	MR Egger	14.5081	12	0.269442
Diagnoses - main ICD10: K80 Cholelithiasis || id:ukb-a-559	genus.Holdemania.id.2157	Inverse variance weighted	16.9979	13	0.199399
Diagnoses - main ICD10: K80 Cholelithiasis || id:ukb-a-559	order.Coriobacteriales.id.810	MR Egger	18.8586	11	0.0636798
Diagnoses - main ICD10: K80 Cholelithiasis || id:ukb-a-559	order.Coriobacteriales.id.810	Inverse variance weighted	20.2926	12	0.0617502
Diagnoses - main ICD10: K80 Cholelithiasis || id:ukb-a-559	family.Veillonellaceae.id.2172	MR Egger	16.7286	15	0.335344
Diagnoses - main ICD10: K80 Cholelithiasis || id:ukb-a-559	family.Veillonellaceae.id.2172	Inverse variance weighted	17.6101	16	0.347218
Diagnoses - main ICD10: K80 Cholelithiasis || id:ukb-a-559	genus.Howardella.id.2000	MR Egger	7.12246	9	0.624372
Diagnoses - main ICD10: K80 Cholelithiasis || id:ukb-a-559	genus.Howardella.id.2000	Inverse variance weighted	7.16566	10	0.709719
Diagnoses - main ICD10: K80 Cholelithiasis || id:ukb-a-559	order.Methanobacteriales.id.120	MR Egger	10.6392	8	0.222992
Diagnoses - main ICD10: K80 Cholelithiasis || id:ukb-a-559	order.Methanobacteriales.id.120	Inverse variance weighted	12.3175	9	0.195996
Diagnoses - main ICD10: K80 Cholelithiasis || id:ukb-a-559	genus.unknowngenus.id.2001	MR Egger	15.4778	8	0.0504942
Diagnoses - main ICD10: K80 Cholelithiasis || id:ukb-a-559	genus.unknowngenus.id.2001	Inverse variance weighted	20.4197	9	0.015492
Diagnoses - main ICD10: K80 Cholelithiasis || id:ukb-a-559	genus.Butyrivibrio.id.1993	MR Egger	6.88618	12	0.865043
Diagnoses - main ICD10: K80 Cholelithiasis || id:ukb-a-559	genus.Butyrivibrio.id.1993	Inverse variance weighted	6.90855	13	0.906803
Diagnoses - main ICD10: K80 Cholelithiasis || id:ukb-a-559	class.Coriobacteriia.id.809	MR Egger	18.8586	11	0.0636798
Diagnoses - main ICD10: K80 Cholelithiasis || id:ukb-a-559	class.Coriobacteriia.id.809	Inverse variance weighted	20.2926	12	0.0617502
Diagnoses - main ICD10: K80 Cholelithiasis || id:ukb-a-559	order.Victivallales.id.2254	MR Egger	2.86593	6	0.825476
Diagnoses - main ICD10: K80 Cholelithiasis || id:ukb-a-559	order.Victivallales.id.2254	Inverse variance weighted	3.47997	7	0.837342
Diagnoses - main ICD10: K80 Cholelithiasis || id:ukb-a-559	genus.RuminococcaceaeUCG009.id.11366	MR Egger	6.85716	10	0.738858
Diagnoses - main ICD10: K80 Cholelithiasis || id:ukb-a-559	genus.RuminococcaceaeUCG009.id.11366	Inverse variance weighted	8.6062	11	0.658191
Diagnoses - main ICD10: K80 Cholelithiasis || id:ukb-a-559	order.Pasteurellales.id.3688	MR Egger	16.0415	12	0.189342
Diagnoses - main ICD10: K80 Cholelithiasis || id:ukb-a-559	order.Pasteurellales.id.3688	Inverse variance weighted	16.8693	13	0.20535
Diagnoses - main ICD10: K80 Cholelithiasis || id:ukb-a-559	genus.Anaerofilum.id.2053	MR Egger	10.2359	9	0.331728
Diagnoses - main ICD10: K80 Cholelithiasis || id:ukb-a-559	genus.Anaerofilum.id.2053	Inverse variance weighted	11.7394	10	0.302879
Diagnoses - main ICD10: K80 Cholelithiasis || id:ukb-a-559	order.Lactobacillales.id.1800	MR Egger	12.6879	13	0.472201
Diagnoses - main ICD10: K80 Cholelithiasis || id:ukb-a-559	order.Lactobacillales.id.1800	Inverse variance weighted	12.7431	14	0.546846
Diagnoses - main ICD10: K80 Cholelithiasis || id:ukb-a-559	genus.unknowngenus.id.1000000073	MR Egger	8.83222	12	0.71719
Diagnoses - main ICD10: K80 Cholelithiasis || id:ukb-a-559	genus.unknowngenus.id.1000000073	Inverse variance weighted	10.8424	13	0.624018
Diagnoses - main ICD10: K80 Cholelithiasis || id:ukb-a-559	class.Actinobacteria.id.419	MR Egger	18.5488	12	0.100013
Diagnoses - main ICD10: K80 Cholelithiasis || id:ukb-a-559	class.Actinobacteria.id.419	Inverse variance weighted	18.6566	13	0.13414
Diagnoses - main ICD10: K80 Cholelithiasis || id:ukb-a-559	genus.LachnospiraceaeFCS020group.id.11314	MR Egger	7.52089	10	0.675523
Diagnoses - main ICD10: K80 Cholelithiasis || id:ukb-a-559	genus.LachnospiraceaeFCS020group.id.11314	Inverse variance weighted	8.31228	11	0.685087
Diagnoses - main ICD10: K80 Cholelithiasis || id:ukb-a-559	phylum.Proteobacteria.id.2375	MR Egger	8.99355	10	0.532716
Diagnoses - main ICD10: K80 Cholelithiasis || id:ukb-a-559	phylum.Proteobacteria.id.2375	Inverse variance weighted	10.0136	11	0.529168
Diagnoses - main ICD10: K80 Cholelithiasis || id:ukb-a-559	genus.RuminococcaceaeUCG011.id.11368	MR Egger	4.37379	5	0.496946
Diagnoses - main ICD10: K80 Cholelithiasis || id:ukb-a-559	genus.RuminococcaceaeUCG011.id.11368	Inverse variance weighted	5.4054	6	0.492963
Diagnoses - main ICD10: K80 Cholelithiasis || id:ukb-a-559	genus.Actinomyces.id.423	MR Egger	0.76132	3	0.858695
Diagnoses - main ICD10: K80 Cholelithiasis || id:ukb-a-559	genus.Actinomyces.id.423	Inverse variance weighted	1.04172	4	0.903405
Diagnoses - main ICD10: K80 Cholelithiasis || id:ukb-a-559	genus.LachnospiraceaeUCG004.id.11324	MR Egger	11.3913	9	0.249838
Diagnoses - main ICD10: K80 Cholelithiasis || id:ukb-a-559	genus.LachnospiraceaeUCG004.id.11324	Inverse variance weighted	12.014	10	0.284122
Diagnoses - main ICD10: K80 Cholelithiasis || id:ukb-a-559	family.FamilyXI.id.1936	MR Egger	4.34481	5	0.500912
Diagnoses - main ICD10: K80 Cholelithiasis || id:ukb-a-559	family.FamilyXI.id.1936	Inverse variance weighted	4.70236	6	0.582514
Diagnoses - main ICD10: K80 Cholelithiasis || id:ukb-a-559	genus.RuminococcaceaeUCG010.id.11367	MR Egger	1.7334	4	0.784641
Diagnoses - main ICD10: K80 Cholelithiasis || id:ukb-a-559	genus.RuminococcaceaeUCG010.id.11367	Inverse variance weighted	3.9749	5	0.553036
Diagnoses - main ICD10: K80 Cholelithiasis || id:ukb-a-559	genus..Eubacteriumventriosumgroup.id.11341	MR Egger	11.4369	12	0.49189
Diagnoses - main ICD10: K80 Cholelithiasis || id:ukb-a-559	genus..Eubacteriumventriosumgroup.id.11341	Inverse variance weighted	12.4242	13	0.493207
Diagnoses - main ICD10: K80 Cholelithiasis || id:ukb-a-559	order.NB1n.id.3953	MR Egger	7.09956	9	0.626754
Diagnoses - main ICD10: K80 Cholelithiasis || id:ukb-a-559	order.NB1n.id.3953	Inverse variance weighted	7.32056	10	0.694875
Diagnoses - main ICD10: K80 Cholelithiasis || id:ukb-a-559	family.unknownfamily.id.1000006161	MR Egger	7.09956	9	0.626754
Diagnoses - main ICD10: K80 Cholelithiasis || id:ukb-a-559	family.unknownfamily.id.1000006161	Inverse variance weighted	7.32056	10	0.694875
Diagnoses - main ICD10: K80 Cholelithiasis || id:ukb-a-559	genus.Ruminococcus2.id.11374	MR Egger	14.8833	13	0.314696
Diagnoses - main ICD10: K80 Cholelithiasis || id:ukb-a-559	genus.Ruminococcus2.id.11374	Inverse variance weighted	15.5159	14	0.343821
Diagnoses - main ICD10: K80 Cholelithiasis || id:ukb-a-559	genus.Coprobacter.id.949	MR Egger	9.03232	9	0.434296
Diagnoses - main ICD10: K80 Cholelithiasis || id:ukb-a-559	genus.Coprobacter.id.949	Inverse variance weighted	9.87309	10	0.451697
Diagnoses - main ICD10: K80 Cholelithiasis || id:ukb-a-559	genus..Eubacteriumruminantiumgroup.id.11340	MR Egger	9.85809	16	0.873933
Diagnoses - main ICD10: K80 Cholelithiasis || id:ukb-a-559	genus..Eubacteriumruminantiumgroup.id.11340	Inverse variance weighted	11.4261	17	0.833577
Diagnoses - main ICD10: K80 Cholelithiasis || id:ukb-a-559	genus..Eubacteriumrectalegroup.id.14374	MR Egger	8.44131	6	0.207521
Diagnoses - main ICD10: K80 Cholelithiasis || id:ukb-a-559	genus..Eubacteriumrectalegroup.id.14374	Inverse variance weighted	8.49825	7	0.290713
Diagnoses - main ICD10: K80 Cholelithiasis || id:ukb-a-559	family.Bacteroidaceae.id.917	MR Egger	6.89134	7	0.440281
Diagnoses - main ICD10: K80 Cholelithiasis || id:ukb-a-559	family.Bacteroidaceae.id.917	Inverse variance weighted	7.77163	8	0.45609
Diagnoses - main ICD10: K80 Cholelithiasis || id:ukb-a-559	genus.Victivallis.id.2256	MR Egger	8.71214	8	0.367158
Diagnoses - main ICD10: K80 Cholelithiasis || id:ukb-a-559	genus.Victivallis.id.2256	Inverse variance weighted	9.90067	9	0.358586
Diagnoses - main ICD10: K80 Cholelithiasis || id:ukb-a-559	genus.Ruminiclostridium5.id.11355	MR Egger	12.8089	8	0.118597
Diagnoses - main ICD10: K80 Cholelithiasis || id:ukb-a-559	genus.Ruminiclostridium5.id.11355	Inverse variance weighted	12.8517	9	0.16943
Diagnoses - main ICD10: K80 Cholelithiasis || id:ukb-a-559	genus..Eubacteriumnodatumgroup.id.11297	MR Egger	9.27886	8	0.319321
Diagnoses - main ICD10: K80 Cholelithiasis || id:ukb-a-559	genus..Eubacteriumnodatumgroup.id.11297	Inverse variance weighted	10.0811	9	0.343958
Diagnoses - main ICD10: K80 Cholelithiasis || id:ukb-a-559	genus.RuminococcaceaeUCG003.id.11361	MR Egger	52.3705	10	9.74324e-08
Diagnoses - main ICD10: K80 Cholelithiasis || id:ukb-a-559	genus.RuminococcaceaeUCG003.id.11361	Inverse variance weighted	52.5556	11	2.16198e-07
Diagnoses - main ICD10: K80 Cholelithiasis || id:ukb-a-559	order.Clostridiales.id.1863	MR Egger	4.81551	10	0.903157
Diagnoses - main ICD10: K80 Cholelithiasis || id:ukb-a-559	order.Clostridiales.id.1863	Inverse variance weighted	4.90748	11	0.935564
Diagnoses - main ICD10: K80 Cholelithiasis || id:ukb-a-559	phylum.Firmicutes.id.1672	MR Egger	9.43476	13	0.739373
Diagnoses - main ICD10: K80 Cholelithiasis || id:ukb-a-559	phylum.Firmicutes.id.1672	Inverse variance weighted	9.5285	14	0.79578

## Sheet: Supplement Table 5
Supplement Table 5: Summary result of the MR-Egger regression in locus-wide significance level.
Outcome	Exposure	Egger_intercept	SE	P-value
Diagnoses - main ICD10: K80 Cholelithiasis || id:ukb-a-559	order.Desulfovibrionales.id.3156	0.00017121	0.000342556	0.629205
Diagnoses - main ICD10: K80 Cholelithiasis || id:ukb-a-559	genus.LachnospiraceaeUCG008.id.11328	-0.000167694	0.000667106	0.80717
Diagnoses - main ICD10: K80 Cholelithiasis || id:ukb-a-559	genus.Anaerotruncus.id.2054	0.000351336	0.000398195	0.396474
Diagnoses - main ICD10: K80 Cholelithiasis || id:ukb-a-559	phylum.Euryarchaeota.id.55	0.000258934	0.000717433	0.726488
Diagnoses - main ICD10: K80 Cholelithiasis || id:ukb-a-559	genus.Bilophila.id.3170	8.35191e-05	0.000582435	0.888825
Diagnoses - main ICD10: K80 Cholelithiasis || id:ukb-a-559	genus.Blautia.id.1992	-0.000230265	0.000451879	0.621407
Diagnoses - main ICD10: K80 Cholelithiasis || id:ukb-a-559	genus.Turicibacter.id.2162	-0.00033699	0.00100026	0.746067
Diagnoses - main ICD10: K80 Cholelithiasis || id:ukb-a-559	genus.Bifidobacterium.id.436	-0.0005508	0.000400075	0.198631
Diagnoses - main ICD10: K80 Cholelithiasis || id:ukb-a-559	class.Alphaproteobacteria.id.2379	0.00061223	0.000674952	0.40596
Diagnoses - main ICD10: K80 Cholelithiasis || id:ukb-a-559	genus.Peptococcus.id.2037	-0.000308757	0.000649051	0.645619
Diagnoses - main ICD10: K80 Cholelithiasis || id:ukb-a-559	genus.Escherichia.Shigella.id.3504	-0.000307101	0.000384053	0.447015
Diagnoses - main ICD10: K80 Cholelithiasis || id:ukb-a-559	genus.Coprococcus2.id.11302	0.000469194	0.00129212	0.728966
Diagnoses - main ICD10: K80 Cholelithiasis || id:ukb-a-559	genus.Dorea.id.1997	0.000271691	0.000504269	0.606738
Diagnoses - main ICD10: K80 Cholelithiasis || id:ukb-a-559	genus..Eubacteriumeligensgroup.id.14372	-0.000168632	0.000753945	0.831869
Diagnoses - main ICD10: K80 Cholelithiasis || id:ukb-a-559	genus.RuminococcaceaeUCG013.id.11370	-1.05338e-05	0.000399276	0.979528
Diagnoses - main ICD10: K80 Cholelithiasis || id:ukb-a-559	genus.Erysipelatoclostridium.id.11381	5.16121e-05	0.000434515	0.907414
Diagnoses - main ICD10: K80 Cholelithiasis || id:ukb-a-559	phylum.Verrucomicrobia.id.3982	-0.000162468	0.000430426	0.71372
Diagnoses - main ICD10: K80 Cholelithiasis || id:ukb-a-559	genus.Sellimonas.id.14369	-0.00107702	0.00062872	0.137542
Diagnoses - main ICD10: K80 Cholelithiasis || id:ukb-a-559	genus..Ruminococcustorquesgroup.id.14377	-0.000632233	0.000966482	0.537261
Diagnoses - main ICD10: K80 Cholelithiasis || id:ukb-a-559	genus.RuminococcaceaeUCG014.id.11371	-0.000215661	0.000385809	0.589808
Diagnoses - main ICD10: K80 Cholelithiasis || id:ukb-a-559	genus..Ruminococcusgnavusgroup.id.14376	-0.000827579	0.000621146	0.21945
Diagnoses - main ICD10: K80 Cholelithiasis || id:ukb-a-559	genus.Akkermansia.id.4037	-0.000498083	0.000536337	0.380224
Diagnoses - main ICD10: K80 Cholelithiasis || id:ukb-a-559	genus.Subdoligranulum.id.2070	5.96459e-05	0.000488827	0.905894
Diagnoses - main ICD10: K80 Cholelithiasis || id:ukb-a-559	genus.Bacteroides.id.918	0.000728138	0.00077607	0.379358
Diagnoses - main ICD10: K80 Cholelithiasis || id:ukb-a-559	genus.Terrisporobacter.id.11348	0.000410803	0.000528075	0.493328
Diagnoses - main ICD10: K80 Cholelithiasis || id:ukb-a-559	genus.Oxalobacter.id.2978	-0.000429346	0.000955094	0.666636
Diagnoses - main ICD10: K80 Cholelithiasis || id:ukb-a-559	genus.Alloprevotella.id.961	-0.000333784	0.00296081	0.915673
Diagnoses - main ICD10: K80 Cholelithiasis || id:ukb-a-559	family.Oxalobacteraceae.id.2966	-0.000364241	0.000526277	0.503217
Diagnoses - main ICD10: K80 Cholelithiasis || id:ukb-a-559	genus.Anaerostipes.id.1991	-7.43488e-05	0.00053566	0.892365
Diagnoses - main ICD10: K80 Cholelithiasis || id:ukb-a-559	genus.FamilyXIIIUCG001.id.11294	0.00067565	0.000559156	0.272375
Diagnoses - main ICD10: K80 Cholelithiasis || id:ukb-a-559	family.unknownfamily.id.1000005471	0.000235901	0.000412955	0.579315
Diagnoses - main ICD10: K80 Cholelithiasis || id:ukb-a-559	order.Rhodospirillales.id.2667	0.000188797	0.000599544	0.758729
Diagnoses - main ICD10: K80 Cholelithiasis || id:ukb-a-559	genus.unknowngenus.id.1000005479	0.00032821	0.000876995	0.721092
Diagnoses - main ICD10: K80 Cholelithiasis || id:ukb-a-559	order.Enterobacteriales.id.3468	0.000728421	0.00109222	0.534361
Diagnoses - main ICD10: K80 Cholelithiasis || id:ukb-a-559	genus.Sutterella.id.2896	0.000161101	0.000535986	0.769898
Diagnoses - main ICD10: K80 Cholelithiasis || id:ukb-a-559	genus.unknowngenus.id.959	-0.000892977	0.000828287	0.306307
Diagnoses - main ICD10: K80 Cholelithiasis || id:ukb-a-559	genus.RuminococcaceaeUCG004.id.11362	0.00077447	0.000771553	0.348913
Diagnoses - main ICD10: K80 Cholelithiasis || id:ukb-a-559	class.Melainabacteria.id.1589	-0.000578897	0.000441816	0.23146
Diagnoses - main ICD10: K80 Cholelithiasis || id:ukb-a-559	genus.DefluviitaleaceaeUCG011.id.11287	0.000333704	0.000547157	0.561204
Diagnoses - main ICD10: K80 Cholelithiasis || id:ukb-a-559	family.Streptococcaceae.id.1850	0.000380811	0.000544213	0.496417
Diagnoses - main ICD10: K80 Cholelithiasis || id:ukb-a-559	genus.Lactobacillus.id.1837	0.000532449	0.000435587	0.261125
Diagnoses - main ICD10: K80 Cholelithiasis || id:ukb-a-559	genus.Intestinibacter.id.11345	7.82366e-05	0.000457041	0.867869
Diagnoses - main ICD10: K80 Cholelithiasis || id:ukb-a-559	genus.Oscillospira.id.2064	-0.00115084	0.000730305	0.166135
Diagnoses - main ICD10: K80 Cholelithiasis || id:ukb-a-559	class.Gammaproteobacteria.id.3303	0.000195274	0.000593678	0.755545
Diagnoses - main ICD10: K80 Cholelithiasis || id:ukb-a-559	order.MollicutesRF9.id.11579	0.000235901	0.000412955	0.579315
Diagnoses - main ICD10: K80 Cholelithiasis || id:ukb-a-559	genus.Eggerthella.id.819	-0.00017	0.000589122	0.780249
Diagnoses - main ICD10: K80 Cholelithiasis || id:ukb-a-559	family.BacteroidalesS24.7group.id.11173	0.00032821	0.000876995	0.721092
Diagnoses - main ICD10: K80 Cholelithiasis || id:ukb-a-559	genus.unknowngenus.id.1000006162	-0.000296409	0.000630516	0.649462
Diagnoses - main ICD10: K80 Cholelithiasis || id:ukb-a-559	class.Lentisphaeria.id.2250	-0.00048503	0.000618972	0.463073
Diagnoses - main ICD10: K80 Cholelithiasis || id:ukb-a-559	genus.Adlercreutzia.id.812	0.000831731	0.000683881	0.269582
Diagnoses - main ICD10: K80 Cholelithiasis || id:ukb-a-559	genus.Dialister.id.2183	0.000350645	0.000533483	0.527453
Diagnoses - main ICD10: K80 Cholelithiasis || id:ukb-a-559	family.Pasteurellaceae.id.3689	0.000285091	0.000362302	0.446609
Diagnoses - main ICD10: K80 Cholelithiasis || id:ukb-a-559	family.ClostridialesvadinBB60group.id.11286	-0.000493365	0.000347977	0.181687
Diagnoses - main ICD10: K80 Cholelithiasis || id:ukb-a-559	genus.LachnospiraceaeUCG001.id.11321	0.000684242	0.000571473	0.256343
Diagnoses - main ICD10: K80 Cholelithiasis || id:ukb-a-559	genus..Eubacteriumhalliigroup.id.11338	0.000310456	0.000280867	0.290678
Diagnoses - main ICD10: K80 Cholelithiasis || id:ukb-a-559	family.Prevotellaceae.id.960	0.000459413	0.000385831	0.256789
Diagnoses - main ICD10: K80 Cholelithiasis || id:ukb-a-559	order.Bifidobacteriales.id.432	0.00018015	0.000460631	0.704825
Diagnoses - main ICD10: K80 Cholelithiasis || id:ukb-a-559	genus.Ruminococcus1.id.11373	-0.00107339	0.000416851	0.0328714
Diagnoses - main ICD10: K80 Cholelithiasis || id:ukb-a-559	family.Actinomycetaceae.id.421	0.000259018	0.000501577	0.641224
Diagnoses - main ICD10: K80 Cholelithiasis || id:ukb-a-559	class.Bacteroidia.id.912	-0.000126867	0.00027356	0.650487
Diagnoses - main ICD10: K80 Cholelithiasis || id:ukb-a-559	genus.Catenibacterium.id.2153	0.000785861	0.0032799	0.832958
Diagnoses - main ICD10: K80 Cholelithiasis || id:ukb-a-559	genus.Desulfovibrio.id.3173	0.000244626	0.000490507	0.633264
Diagnoses - main ICD10: K80 Cholelithiasis || id:ukb-a-559	genus.Lachnoclostridium.id.11308	-0.00142507	0.00099039	0.178021
Diagnoses - main ICD10: K80 Cholelithiasis || id:ukb-a-559	genus.Butyricimonas.id.945	-0.000353486	0.000507633	0.50208
Diagnoses - main ICD10: K80 Cholelithiasis || id:ukb-a-559	genus.Butyricicoccus.id.2055	-2.09721e-05	0.000322155	0.950617
Diagnoses - main ICD10: K80 Cholelithiasis || id:ukb-a-559	genus.Barnesiella.id.944	0.000183276	0.000533684	0.737227
Diagnoses - main ICD10: K80 Cholelithiasis || id:ukb-a-559	genus.Phascolarctobacterium.id.2168	0.000621806	0.000694429	0.396704
Diagnoses - main ICD10: K80 Cholelithiasis || id:ukb-a-559	genus..Clostridiuminnocuumgroup.id.14397	0.000825684	0.00074145	0.302219
Diagnoses - main ICD10: K80 Cholelithiasis || id:ukb-a-559	genus.Parabacteroides.id.954	0.000637051	0.000748988	0.442938
Diagnoses - main ICD10: K80 Cholelithiasis || id:ukb-a-559	phylum.Tenericutes.id.3919	0.000157436	0.000545446	0.779396
Diagnoses - main ICD10: K80 Cholelithiasis || id:ukb-a-559	order.Actinomycetales.id.420	0.000261235	0.000501496	0.638435
Diagnoses - main ICD10: K80 Cholelithiasis || id:ukb-a-559	family.Victivallaceae.id.2255	-0.000416808	0.000587167	0.494009
Diagnoses - main ICD10: K80 Cholelithiasis || id:ukb-a-559	genus.RuminococcaceaeNK4A214group.id.11358	-2.25528e-05	0.000492451	0.964225
Diagnoses - main ICD10: K80 Cholelithiasis || id:ukb-a-559	family.Ruminococcaceae.id.2050	0.000268149	0.000410091	0.531534
Diagnoses - main ICD10: K80 Cholelithiasis || id:ukb-a-559	genus.unknowngenus.id.826	0.000137778	0.000365999	0.713159
Diagnoses - main ICD10: K80 Cholelithiasis || id:ukb-a-559	genus.Gordonibacter.id.821	-0.000264294	0.00055182	0.641353
Diagnoses - main ICD10: K80 Cholelithiasis || id:ukb-a-559	family.Desulfovibrionaceae.id.3169	3.06816e-05	0.000378065	0.937591
Diagnoses - main ICD10: K80 Cholelithiasis || id:ukb-a-559	family.Christensenellaceae.id.1866	-0.000131368	0.000389607	0.745864
Diagnoses - main ICD10: K80 Cholelithiasis || id:ukb-a-559	genus.RuminococcaceaeUCG005.id.11363	0.000502869	0.000353654	0.180516
Diagnoses - main ICD10: K80 Cholelithiasis || id:ukb-a-559	genus..Eubacteriumcoprostanoligenesgroup.id.11375	-0.000171917	0.000593871	0.777594
Diagnoses - main ICD10: K80 Cholelithiasis || id:ukb-a-559	phylum.Actinobacteria.id.400	0.000200048	0.000423511	0.644504
Diagnoses - main ICD10: K80 Cholelithiasis || id:ukb-a-559	genus.Enterorhabdus.id.820	0.000604983	0.000716826	0.446201
Diagnoses - main ICD10: K80 Cholelithiasis || id:ukb-a-559	genus.Odoribacter.id.952	-0.00127299	0.000608264	0.104496
Diagnoses - main ICD10: K80 Cholelithiasis || id:ukb-a-559	genus.ChristensenellaceaeR.7group.id.11283	0.000613648	0.000485326	0.241677
Diagnoses - main ICD10: K80 Cholelithiasis || id:ukb-a-559	genus.Tyzzerella3.id.11335	0.000174275	0.000948452	0.858285
Diagnoses - main ICD10: K80 Cholelithiasis || id:ukb-a-559	family.Alcaligenaceae.id.2875	-8.17323e-05	0.00062128	0.897946
Diagnoses - main ICD10: K80 Cholelithiasis || id:ukb-a-559	genus.Parasutterella.id.2892	-0.00118114	0.000570808	0.0607697
Diagnoses - main ICD10: K80 Cholelithiasis || id:ukb-a-559	genus.Collinsella.id.815	0.000550255	0.000687773	0.449973
Diagnoses - main ICD10: K80 Cholelithiasis || id:ukb-a-559	genus.Paraprevotella.id.962	-0.000614049	0.000440679	0.193688
Diagnoses - main ICD10: K80 Cholelithiasis || id:ukb-a-559	genus.Veillonella.id.2198	0.000242869	0.000682052	0.733962
Diagnoses - main ICD10: K80 Cholelithiasis || id:ukb-a-559	class.Deltaproteobacteria.id.3087	0.000121357	0.000351249	0.736876
Diagnoses - main ICD10: K80 Cholelithiasis || id:ukb-a-559	genus.CandidatusSoleaferrea.id.11350	0.00077542	0.00115333	0.526401
Diagnoses - main ICD10: K80 Cholelithiasis || id:ukb-a-559	family.Defluviitaleaceae.id.1924	0.000287022	0.00066058	0.674157
Diagnoses - main ICD10: K80 Cholelithiasis || id:ukb-a-559	genus.Romboutsia.id.11347	-0.000524639	0.000350833	0.16568
Diagnoses - main ICD10: K80 Cholelithiasis || id:ukb-a-559	genus.Prevotella9.id.11183	0.000469845	0.000429118	0.299227
Diagnoses - main ICD10: K80 Cholelithiasis || id:ukb-a-559	family.Enterobacteriaceae.id.3469	0.000728421	0.00109222	0.534361
Diagnoses - main ICD10: K80 Cholelithiasis || id:ukb-a-559	family.Acidaminococcaceae.id.2166	0.00161053	0.000609034	0.0573158
Diagnoses - main ICD10: K80 Cholelithiasis || id:ukb-a-559	genus.Oscillibacter.id.2063	-0.000416064	0.000424488	0.348075
Diagnoses - main ICD10: K80 Cholelithiasis || id:ukb-a-559	genus.LachnospiraceaeUCG010.id.11330	0.000456323	0.000388057	0.273433
Diagnoses - main ICD10: K80 Cholelithiasis || id:ukb-a-559	genus.Streptococcus.id.1853	0.00035349	0.000441948	0.438172
Diagnoses - main ICD10: K80 Cholelithiasis || id:ukb-a-559	genus..Eubacteriumbrachygroup.id.11296	-0.000331585	0.00055352	0.568014
Diagnoses - main ICD10: K80 Cholelithiasis || id:ukb-a-559	genus.LachnospiraceaeNC2004group.id.11316	0.000687302	0.000645425	0.322276
Diagnoses - main ICD10: K80 Cholelithiasis || id:ukb-a-559	family.Coriobacteriaceae.id.811	-0.000710806	0.000777208	0.380032
Diagnoses - main ICD10: K80 Cholelithiasis || id:ukb-a-559	genus.Prevotella7.id.11182	-0.000805416	0.000830665	0.357578
Diagnoses - main ICD10: K80 Cholelithiasis || id:ukb-a-559	genus.ErysipelotrichaceaeUCG003.id.11384	-0.000135165	0.000369722	0.721037
Diagnoses - main ICD10: K80 Cholelithiasis || id:ukb-a-559	genus.unknowngenus.id.2071	0.000263901	0.000584247	0.658933
Diagnoses - main ICD10: K80 Cholelithiasis || id:ukb-a-559	family.FamilyXIII.id.1957	-0.000281576	0.000543134	0.620138
Diagnoses - main ICD10: K80 Cholelithiasis || id:ukb-a-559	family.Peptococcaceae.id.2024	-0.000234097	0.000380314	0.557675
Diagnoses - main ICD10: K80 Cholelithiasis || id:ukb-a-559	genus.unknowngenus.id.1000005472	0.000235901	0.000412955	0.579315
Diagnoses - main ICD10: K80 Cholelithiasis || id:ukb-a-559	family.Rikenellaceae.id.967	0.000233122	0.000349796	0.514619
Diagnoses - main ICD10: K80 Cholelithiasis || id:ukb-a-559	phylum.Bacteroidetes.id.905	-0.000117149	0.000285502	0.689444
Diagnoses - main ICD10: K80 Cholelithiasis || id:ukb-a-559	genus.unknowngenus.id.1000001215	-0.000371373	0.000473429	0.462622
Diagnoses - main ICD10: K80 Cholelithiasis || id:ukb-a-559	order.Verrucomicrobiales.id.4030	-0.000503601	0.000536555	0.375414
Diagnoses - main ICD10: K80 Cholelithiasis || id:ukb-a-559	genus.Intestinimonas.id.2062	-2.01172e-05	0.000301448	0.947736
Diagnoses - main ICD10: K80 Cholelithiasis || id:ukb-a-559	genus.Lactococcus.id.1851	-0.000661686	0.000630545	0.328873
Diagnoses - main ICD10: K80 Cholelithiasis || id:ukb-a-559	genus.Roseburia.id.2012	0.000267893	0.000505308	0.606538
Diagnoses - main ICD10: K80 Cholelithiasis || id:ukb-a-559	genus.unknowngenus.id.1868	-3.26703e-05	0.000403479	0.937062
Diagnoses - main ICD10: K80 Cholelithiasis || id:ukb-a-559	order.Selenomonadales.id.2165	0.000470602	0.000545078	0.410354
Diagnoses - main ICD10: K80 Cholelithiasis || id:ukb-a-559	family.Erysipelotrichaceae.id.2149	-2.49446e-05	0.000508644	0.961766
Diagnoses - main ICD10: K80 Cholelithiasis || id:ukb-a-559	genus.Faecalibacterium.id.2057	4.14737e-05	0.000343948	0.906996
Diagnoses - main ICD10: K80 Cholelithiasis || id:ukb-a-559	genus.RuminococcaceaeUCG002.id.11360	1.51043e-05	0.00033901	0.964982
Diagnoses - main ICD10: K80 Cholelithiasis || id:ukb-a-559	genus.Olsenella.id.822	0.000164069	0.000539608	0.769927
Diagnoses - main ICD10: K80 Cholelithiasis || id:ukb-a-559	family.Bifidobacteriaceae.id.433	0.00018015	0.000460631	0.704825
Diagnoses - main ICD10: K80 Cholelithiasis || id:ukb-a-559	order.Burkholderiales.id.2874	0.000554593	0.000450947	0.249935
Diagnoses - main ICD10: K80 Cholelithiasis || id:ukb-a-559	order.Erysipelotrichales.id.2148	-2.49446e-05	0.000508644	0.961766
Diagnoses - main ICD10: K80 Cholelithiasis || id:ukb-a-559	genus.LachnospiraceaeND3007group.id.11317	-0.000365291	0.00563089	0.958759
Diagnoses - main ICD10: K80 Cholelithiasis || id:ukb-a-559	class.Bacilli.id.1673	0.000123838	0.000303816	0.688964
Diagnoses - main ICD10: K80 Cholelithiasis || id:ukb-a-559	genus.Flavonifractor.id.2059	3.33916e-05	0.000796603	0.969198
Diagnoses - main ICD10: K80 Cholelithiasis || id:ukb-a-559	genus.Allisonella.id.2174	-0.000299051	0.00124652	0.819926
Diagnoses - main ICD10: K80 Cholelithiasis || id:ukb-a-559	genus.unknowngenus.id.2755	-4.13139e-05	0.000576936	0.944325
Diagnoses - main ICD10: K80 Cholelithiasis || id:ukb-a-559	genus.Ruminiclostridium9.id.11357	0.00045131	0.000645144	0.506782
Diagnoses - main ICD10: K80 Cholelithiasis || id:ukb-a-559	family.Lactobacillaceae.id.1836	0.000646768	0.000468798	0.216911
Diagnoses - main ICD10: K80 Cholelithiasis || id:ukb-a-559	genus.Clostridiumsensustricto1.id.1873	7.62413e-05	0.000465679	0.876363
Diagnoses - main ICD10: K80 Cholelithiasis || id:ukb-a-559	family.Clostridiaceae1.id.1869	0.000314195	0.000405291	0.4605
Diagnoses - main ICD10: K80 Cholelithiasis || id:ukb-a-559	genus.Eisenbergiella.id.11304	-0.00121278	0.000981831	0.24802
Diagnoses - main ICD10: K80 Cholelithiasis || id:ukb-a-559	genus.Ruminiclostridium6.id.11356	0.000550349	0.000577174	0.35772
Diagnoses - main ICD10: K80 Cholelithiasis || id:ukb-a-559	genus.FamilyXIIIAD3011group.id.11293	-0.000105002	0.000656586	0.876127
Diagnoses - main ICD10: K80 Cholelithiasis || id:ukb-a-559	family.Methanobacteriaceae.id.121	0.00084796	0.000754833	0.293856
Diagnoses - main ICD10: K80 Cholelithiasis || id:ukb-a-559	family.Rhodospirillaceae.id.2717	0.000156142	0.000600916	0.799057
Diagnoses - main ICD10: K80 Cholelithiasis || id:ukb-a-559	phylum.Cyanobacteria.id.1500	0.000295073	0.000612586	0.650373
Diagnoses - main ICD10: K80 Cholelithiasis || id:ukb-a-559	class.Clostridia.id.1859	3.19009e-05	0.000691811	0.964129
Diagnoses - main ICD10: K80 Cholelithiasis || id:ukb-a-559	family.Peptostreptococcaceae.id.2042	-7.54787e-05	0.000484598	0.879663
Diagnoses - main ICD10: K80 Cholelithiasis || id:ukb-a-559	family.Porphyromonadaceae.id.943	0.000861969	0.000588399	0.186356
Diagnoses - main ICD10: K80 Cholelithiasis || id:ukb-a-559	genus.Marvinbryantia.id.2005	8.15196e-05	0.00063639	0.901234
Diagnoses - main ICD10: K80 Cholelithiasis || id:ukb-a-559	family.Verrucomicrobiaceae.id.4036	-0.000501182	0.000536691	0.377712
Diagnoses - main ICD10: K80 Cholelithiasis || id:ukb-a-559	class.Verrucomicrobiae.id.4029	-0.000503601	0.000536555	0.375414
Diagnoses - main ICD10: K80 Cholelithiasis || id:ukb-a-559	genus.Senegalimassilia.id.11160	0.000531261	0.000761043	0.535376
Diagnoses - main ICD10: K80 Cholelithiasis || id:ukb-a-559	genus.unknowngenus.id.2041	0.000492388	0.000373497	0.216793
Diagnoses - main ICD10: K80 Cholelithiasis || id:ukb-a-559	genus.Holdemanella.id.11393	0.000156012	0.000397956	0.704156
Diagnoses - main ICD10: K80 Cholelithiasis || id:ukb-a-559	genus.Lachnospira.id.2004	-0.000918235	0.000992392	0.407192
Diagnoses - main ICD10: K80 Cholelithiasis || id:ukb-a-559	class.Erysipelotrichia.id.2147	-2.49446e-05	0.000508644	0.961766
Diagnoses - main ICD10: K80 Cholelithiasis || id:ukb-a-559	order.Gastranaerophilales.id.1591	-0.000371373	0.000473429	0.462622
Diagnoses - main ICD10: K80 Cholelithiasis || id:ukb-a-559	class.Methanobacteria.id.119	0.00084796	0.000754833	0.293856
Diagnoses - main ICD10: K80 Cholelithiasis || id:ukb-a-559	genus..Eubacteriumfissicatenagroup.id.14373	-0.00116703	0.000782624	0.17954
Diagnoses - main ICD10: K80 Cholelithiasis || id:ukb-a-559	class.Negativicutes.id.2164	0.000470602	0.000545078	0.410354
Diagnoses - main ICD10: K80 Cholelithiasis || id:ukb-a-559	genus.Haemophilus.id.3698	-0.000501049	0.00038087	0.229777
Diagnoses - main ICD10: K80 Cholelithiasis || id:ukb-a-559	genus..Eubacteriumxylanophilumgroup.id.14375	0.000113228	0.000991401	0.912797
Diagnoses - main ICD10: K80 Cholelithiasis || id:ukb-a-559	class.Betaproteobacteria.id.2867	0.00053428	0.000451056	0.2636
Diagnoses - main ICD10: K80 Cholelithiasis || id:ukb-a-559	genus.LachnospiraceaeNK4A136group.id.11319	-0.000272023	0.000230049	0.259923
Diagnoses - main ICD10: K80 Cholelithiasis || id:ukb-a-559	genus.Fusicatenibacter.id.11305	0.00010169	0.000463659	0.829356
Diagnoses - main ICD10: K80 Cholelithiasis || id:ukb-a-559	family.unknownfamily.id.1000001214	-0.000371373	0.000473429	0.462622
Diagnoses - main ICD10: K80 Cholelithiasis || id:ukb-a-559	order.Bacteroidales.id.913	-0.000126867	0.00027356	0.650487
Diagnoses - main ICD10: K80 Cholelithiasis || id:ukb-a-559	phylum.Lentisphaerae.id.2238	-0.00042522	0.000645061	0.530851
Diagnoses - main ICD10: K80 Cholelithiasis || id:ukb-a-559	genus..Eubacteriumoxidoreducensgroup.id.11339	0.00022542	0.000841844	0.806232
Diagnoses - main ICD10: K80 Cholelithiasis || id:ukb-a-559	family.Lachnospiraceae.id.1987	-0.000174289	0.000267604	0.525405
Diagnoses - main ICD10: K80 Cholelithiasis || id:ukb-a-559	genus.Coprococcus1.id.11301	-0.000382607	0.000306761	0.240726
Diagnoses - main ICD10: K80 Cholelithiasis || id:ukb-a-559	genus.Coprococcus3.id.11303	0.000672425	0.000558855	0.28275
Diagnoses - main ICD10: K80 Cholelithiasis || id:ukb-a-559	order.Bacillales.id.1674	1.29469e-05	0.000793286	0.987508
Diagnoses - main ICD10: K80 Cholelithiasis || id:ukb-a-559	genus.Methanobrevibacter.id.123	-2.63465e-05	0.00104783	0.980913
Diagnoses - main ICD10: K80 Cholelithiasis || id:ukb-a-559	genus..Ruminococcusgauvreauiigroup.id.11342	0.00067745	0.000769749	0.401699
Diagnoses - main ICD10: K80 Cholelithiasis || id:ukb-a-559	genus.RikenellaceaeRC9gutgroup.id.11191	0.000435493	0.000804286	0.602935
Diagnoses - main ICD10: K80 Cholelithiasis || id:ukb-a-559	genus.Alistipes.id.968	-0.000315696	0.000654788	0.640089
Diagnoses - main ICD10: K80 Cholelithiasis || id:ukb-a-559	class.Mollicutes.id.3920	0.000157436	0.000545446	0.779396
Diagnoses - main ICD10: K80 Cholelithiasis || id:ukb-a-559	genus.Hungatella.id.11306	0.00186663	0.00124516	0.230798
Diagnoses - main ICD10: K80 Cholelithiasis || id:ukb-a-559	genus.Slackia.id.825	0.00170857	0.0010277	0.171744
Diagnoses - main ICD10: K80 Cholelithiasis || id:ukb-a-559	genus.Holdemania.id.2157	0.000568677	0.000396277	0.17682
Diagnoses - main ICD10: K80 Cholelithiasis || id:ukb-a-559	order.Coriobacteriales.id.810	-0.000710806	0.000777208	0.380032
Diagnoses - main ICD10: K80 Cholelithiasis || id:ukb-a-559	family.Veillonellaceae.id.2172	-0.000207357	0.000233238	0.38802
Diagnoses - main ICD10: K80 Cholelithiasis || id:ukb-a-559	genus.Howardella.id.2000	-0.000137615	0.000662068	0.839968
Diagnoses - main ICD10: K80 Cholelithiasis || id:ukb-a-559	order.Methanobacteriales.id.120	0.00084796	0.000754833	0.293856
Diagnoses - main ICD10: K80 Cholelithiasis || id:ukb-a-559	genus.unknowngenus.id.2001	-0.00116095	0.000726405	0.148662
Diagnoses - main ICD10: K80 Cholelithiasis || id:ukb-a-559	genus.Butyrivibrio.id.1993	-7.72337e-05	0.00051635	0.883583
Diagnoses - main ICD10: K80 Cholelithiasis || id:ukb-a-559	class.Coriobacteriia.id.809	-0.000710806	0.000777208	0.380032
Diagnoses - main ICD10: K80 Cholelithiasis || id:ukb-a-559	order.Victivallales.id.2254	-0.00048503	0.000618972	0.463073
Diagnoses - main ICD10: K80 Cholelithiasis || id:ukb-a-559	genus.RuminococcaceaeUCG009.id.11366	-0.000735404	0.000556066	0.215446
Diagnoses - main ICD10: K80 Cholelithiasis || id:ukb-a-559	order.Pasteurellales.id.3688	0.000285091	0.000362302	0.446609
Diagnoses - main ICD10: K80 Cholelithiasis || id:ukb-a-559	genus.Anaerofilum.id.2053	-0.000775246	0.000674273	0.279881
Diagnoses - main ICD10: K80 Cholelithiasis || id:ukb-a-559	order.Lactobacillales.id.1800	-7.34356e-05	0.00031248	0.817863
Diagnoses - main ICD10: K80 Cholelithiasis || id:ukb-a-559	genus.unknowngenus.id.1000000073	-0.000493365	0.000347977	0.181687
Diagnoses - main ICD10: K80 Cholelithiasis || id:ukb-a-559	class.Actinobacteria.id.419	-0.000107248	0.000406126	0.796202
Diagnoses - main ICD10: K80 Cholelithiasis || id:ukb-a-559	genus.LachnospiraceaeFCS020group.id.11314	-0.000267428	0.000300615	0.394577
Diagnoses - main ICD10: K80 Cholelithiasis || id:ukb-a-559	phylum.Proteobacteria.id.2375	-0.000393233	0.000389357	0.336329
Diagnoses - main ICD10: K80 Cholelithiasis || id:ukb-a-559	genus.RuminococcaceaeUCG011.id.11368	0.000787474	0.000775314	0.35638
Diagnoses - main ICD10: K80 Cholelithiasis || id:ukb-a-559	genus.Actinomyces.id.423	-0.000305779	0.000577455	0.633123
Diagnoses - main ICD10: K80 Cholelithiasis || id:ukb-a-559	genus.LachnospiraceaeUCG004.id.11324	0.000362598	0.00051696	0.500783
Diagnoses - main ICD10: K80 Cholelithiasis || id:ukb-a-559	family.FamilyXI.id.1936	0.000556077	0.000929964	0.575921
Diagnoses - main ICD10: K80 Cholelithiasis || id:ukb-a-559	genus.RuminococcaceaeUCG010.id.11367	0.000763242	0.000509793	0.208699
Diagnoses - main ICD10: K80 Cholelithiasis || id:ukb-a-559	genus..Eubacteriumventriosumgroup.id.11341	-0.000560008	0.000563622	0.340037
Diagnoses - main ICD10: K80 Cholelithiasis || id:ukb-a-559	order.NB1n.id.3953	-0.000296409	0.000630516	0.649462
Diagnoses - main ICD10: K80 Cholelithiasis || id:ukb-a-559	family.unknownfamily.id.1000006161	-0.000296409	0.000630516	0.649462
Diagnoses - main ICD10: K80 Cholelithiasis || id:ukb-a-559	genus.Ruminococcus2.id.11374	-0.000257091	0.000345851	0.470487
Diagnoses - main ICD10: K80 Cholelithiasis || id:ukb-a-559	genus.Coprobacter.id.949	0.000447765	0.000489206	0.383907
Diagnoses - main ICD10: K80 Cholelithiasis || id:ukb-a-559	genus..Eubacteriumruminantiumgroup.id.11340	0.000457608	0.000365446	0.228496
Diagnoses - main ICD10: K80 Cholelithiasis || id:ukb-a-559	genus..Eubacteriumrectalegroup.id.14374	-0.000127574	0.000634173	0.847215
Diagnoses - main ICD10: K80 Cholelithiasis || id:ukb-a-559	family.Bacteroidaceae.id.917	0.000728138	0.00077607	0.379358
Diagnoses - main ICD10: K80 Cholelithiasis || id:ukb-a-559	genus.Victivallis.id.2256	-0.00102934	0.000985306	0.326703
Diagnoses - main ICD10: K80 Cholelithiasis || id:ukb-a-559	genus.Ruminiclostridium5.id.11355	0.000119711	0.000731537	0.87407
Diagnoses - main ICD10: K80 Cholelithiasis || id:ukb-a-559	genus..Eubacteriumnodatumgroup.id.11297	-0.000541553	0.000651157	0.429714
Diagnoses - main ICD10: K80 Cholelithiasis || id:ukb-a-559	genus.RuminococcaceaeUCG003.id.11361	0.000185806	0.000988362	0.854642
Diagnoses - main ICD10: K80 Cholelithiasis || id:ukb-a-559	order.Clostridiales.id.1863	-0.000199392	0.000657454	0.767893
Diagnoses - main ICD10: K80 Cholelithiasis || id:ukb-a-559	phylum.Firmicutes.id.1672	9.91347e-05	0.000323788	0.764322

## Sheet: Supplement Table 6
Supplement Table 6 : Characteristics of the genetic instrumental variables searched by PhenoScanner V2
snp	hg19_coordinates	hg38_coordinates	a1	a2	trait	efo	study	pmid	ancestry	year	beta	se	p	n	n_cases	n_controls	n_studies	unit	dataset
rs182549	chr2:136616754	chr2:135859184	C	T	Arm fat mass left	-	Neale B	UKBB	European	2017	-0.01634	0.002822	7.092e-09	331164	0	331164	1	IVNT	Neale-B_UKBB_EUR_2017
rs182549	chr2:136616754	chr2:135859184	C	T	Arm fat mass right	-	Neale B	UKBB	European	2017	-0.01649	0.002822	5.129e-09	331226	0	331226	1	IVNT	Neale-B_UKBB_EUR_2017
rs182549	chr2:136616754	chr2:135859184	C	T	Arm fat percentage left	-	Neale B	UKBB	European	2017	-0.01236	0.00218	1.412e-08	331198	0	331198	1	IVNT	Neale-B_UKBB_EUR_2017
rs182549	chr2:136616754	chr2:135859184	C	T	Arm fat percentage right	-	Neale B	UKBB	European	2017	-0.01263	0.00219	8.092e-09	331249	0	331249	1	IVNT	Neale-B_UKBB_EUR_2017
rs182549	chr2:136616754	chr2:135859184	C	T	Body fat percentage	EFO_0007800	Neale B	UKBB	European	2017	-0.01385	0.002208	3.507e-10	331117	0	331117	1	IVNT	Neale-B_UKBB_EUR_2017
rs182549	chr2:136616754	chr2:135859184	C	T	Body mass index	EFO_0004340	Neale B	UKBB	European	2017	-0.01633	0.002849	9.969e-09	336107	0	336107	1	IVNT	Neale-B_UKBB_EUR_2017
rs182549	chr2:136616754	chr2:135859184	C	T	Leg fat mass left	-	Neale B	UKBB	European	2017	-0.01403	0.002276	7.047e-10	331275	0	331275	1	IVNT	Neale-B_UKBB_EUR_2017
rs182549	chr2:136616754	chr2:135859184	C	T	Leg fat mass right	-	Neale B	UKBB	European	2017	-0.01391	0.002302	1.54e-09	331293	0	331293	1	IVNT	Neale-B_UKBB_EUR_2017
rs182549	chr2:136616754	chr2:135859184	C	T	Leg fat percentage left	-	Neale B	UKBB	European	2017	-0.01057	0.001801	4.293e-09	331278	0	331278	1	IVNT	Neale-B_UKBB_EUR_2017
rs182549	chr2:136616754	chr2:135859184	C	T	Leg fat percentage right	-	Neale B	UKBB	European	2017	-0.01094	0.001824	1.968e-09	331296	0	331296	1	IVNT	Neale-B_UKBB_EUR_2017
rs182549	chr2:136616754	chr2:135859184	C	T	Trunk fat mass	EFO_0005409	Neale B	UKBB	European	2017	-0.01721	0.002899	2.948e-09	331093	0	331093	1	IVNT	Neale-B_UKBB_EUR_2017
rs182549	chr2:136616754	chr2:135859184	C	T	Trunk fat percentage	-	Neale B	UKBB	European	2017	-0.01606	0.002647	1.295e-09	331113	0	331113	1	IVNT	Neale-B_UKBB_EUR_2017
rs182549	chr2:136616754	chr2:135859184	C	T	Weight	EFO_0004338	Neale B	UKBB	European	2017	-0.01251	0.002517	6.725e-07	336227	0	336227	1	IVNT	Neale-B_UKBB_EUR_2017
rs182549	chr2:136616754	chr2:135859184	C	T	Whole body fat mass	-	Neale B	UKBB	European	2017	-0.01655	0.00281	3.847e-09	330762	0	330762	1	IVNT	Neale-B_UKBB_EUR_2017
rs11745923	chr5:475408	chr5:475293	G	T	Hematocrit	EFO_0004586	Astle W	27863252	European	2016	0.01955	0.003598	5.517e-08	173480	0	173480	2	IVNT	Astle-W_Blood-Cell-Traits_EUR_2016
rs11745923	chr5:475408	chr5:475293	G	T	Hemoglobin concentration	EFO_0004586	Astle W	27863252	European	2016	0.01906	0.003613	1.325e-07	173480	0	173480	2	IVNT	Astle-W_Blood-Cell-Traits_EUR_2016
rs2952251	chr8:10143164	chr8:10285654	G	A	Eosinophil percentage of white cells	EFO_0004586	Astle W	27863252	European	2016	0.0187	0.004068	4.281e-06	173480	0	173480	2	IVNT	Astle-W_Blood-Cell-Traits_EUR_2016
rs2952251	chr8:10143164	chr8:10285654	G	A	Smoking status: previous	EFO_0006527	Neale B	UKBB	European	2017	0.006534	0.00133	8.938e-07	336024	118419	217605	1	risk diff	Neale-B_UKBB_EUR_2017
rs35344081	chr16:991253	chr16:941253	A	G	Arm fat-free mass left	-	Neale B	UKBB	European	2017	-0.008226	0.001821	6.236e-06	331159	0	331159	1	IVNT	Neale-B_UKBB_EUR_2017
rs35344081	chr16:991253	chr16:941253	A	G	Arm fat-free mass right	-	Neale B	UKBB	European	2017	-0.009222	0.001784	2.364e-07	331221	0	331221	1	IVNT	Neale-B_UKBB_EUR_2017
rs35344081	chr16:991253	chr16:941253	A	G	Arm predicted mass right	-	Neale B	UKBB	European	2017	-0.008939	0.001778	4.967e-07	331216	0	331216	1	IVNT	Neale-B_UKBB_EUR_2017
rs35344081	chr16:991253	chr16:941253	A	G	Comparative height size at age 10	-	Neale B	UKBB	European	2017	-0.0147	0.001955	5.439e-14	332021	0	332021	1	-	Neale-B_UKBB_EUR_2017
rs35344081	chr16:991253	chr16:941253	A	G	Height	EFO_0004339	Neale B	UKBB	European	2017	-0.01514	0.002035	1.008e-13	336474	0	336474	1	IVNT	Neale-B_UKBB_EUR_2017
rs35344081	chr16:991253	chr16:941253	A	G	Trunk fat-free mass	-	Neale B	UKBB	European	2017	-0.008647	0.001804	1.637e-06	331030	0	331030	1	IVNT	Neale-B_UKBB_EUR_2017
rs35344081	chr16:991253	chr16:941253	A	G	Trunk predicted mass	-	Neale B	UKBB	European	2017	-0.008702	0.001798	1.299e-06	330995	0	330995	1	IVNT	Neale-B_UKBB_EUR_2017
rs4028634	chr17:40835649	chr17:42683631	C	T	Height	EFO_0004339	GIANT	25282103	European	2014	0.022	0.0031	1.2e-12	251041	0	251041	79	Z-score	GIANT_Height_EUR_2014
rs4028634	chr17:40835649	chr17:42683631	C	T	Arm fat mass left	-	Neale B	UKBB	European	2017	0.01287	0.002457	1.638e-07	331164	0	331164	1	IVNT	Neale-B_UKBB_EUR_2017
rs4028634	chr17:40835649	chr17:42683631	C	T	Arm fat mass right	-	Neale B	UKBB	European	2017	0.01222	0.002456	6.473e-07	331226	0	331226	1	IVNT	Neale-B_UKBB_EUR_2017
rs4028634	chr17:40835649	chr17:42683631	C	T	Arm fat-free mass left	-	Neale B	UKBB	European	2017	0.007826	0.001594	9.087e-07	331159	0	331159	1	IVNT	Neale-B_UKBB_EUR_2017
rs4028634	chr17:40835649	chr17:42683631	C	T	Arm fat-free mass right	-	Neale B	UKBB	European	2017	0.007099	0.001562	5.498e-06	331221	0	331221	1	IVNT	Neale-B_UKBB_EUR_2017
rs4028634	chr17:40835649	chr17:42683631	C	T	Arm predicted mass left	-	Neale B	UKBB	European	2017	0.007416	0.001588	3.002e-06	331146	0	331146	1	IVNT	Neale-B_UKBB_EUR_2017
rs4028634	chr17:40835649	chr17:42683631	C	T	Arm predicted mass right	-	Neale B	UKBB	European	2017	0.007291	0.001557	2.808e-06	331216	0	331216	1	IVNT	Neale-B_UKBB_EUR_2017
rs4028634	chr17:40835649	chr17:42683631	C	T	Basal metabolic rate	EFO_0007777	Neale B	UKBB	European	2017	0.008911	0.001662	8.286e-08	331307	0	331307	1	IVNT	Neale-B_UKBB_EUR_2017
rs4028634	chr17:40835649	chr17:42683631	C	T	Height	EFO_0004339	Neale B	UKBB	European	2017	0.008777	0.001781	8.328e-07	336474	0	336474	1	IVNT	Neale-B_UKBB_EUR_2017
[truncated: 1,680 more rows]

## Sheet: Supplement Table 7
Supplement Table 7: GWAS summary data of bacterial taxa (P-value<1.0×10-5)
[truncated: 14,588 more rows]
